# Supplementary material for: Mismatches between Morphology and DNA in Italian Partridges May Not Be Explained Only by Recent Artificial Release of Farm-Reared Birds
Source: Animals (Basel). 2022 Feb 22;12(5):541. doi: 10.3390/ani12050541 (PMC8908819; doi:10.3390/ani12050541)
Supplement: Supplementary file 1 [file animals-12-00541-s001.zip]

Archive with 1 entries (1 files):
- animals-1489372-supplementary.xlsx
