# Supplementary material for: Mismatches between Morphology and DNA in Italian Partridges May Not Be Explained Only by Recent Artificial Release of Farm-Reared Birds
Source: Animals (Basel). 2022 Feb 22;12(5):541. doi: 10.3390/ani12050541 (PMC8908819; doi:10.3390/ani12050541)
Supplement: Supplementary file 1 [file animals-12-00541-s001.zip › animals-1489372-supplementary.xlsx]

## Sheet: all
name	species	country	status	CMOS_length	CMOS_GenBank	CMOS_haplotype	CMOS_ABGD_2	CMOS_ABGD_17	CMOS_PTP_ML_2	COMS_PTP_BI_19	COI_length	COI_GenBank	COI_haplotype	COI_ABGD_3	COI_ABGD_7	DLOOP_length	DLOOP_GenBank	DLOOP_haplotype	DLOOP_ABGD_2	DLOOP_ABGD_6	CMOS-COI	CMOS-DLOOP	COI-DLOOP	All_three	CMOS_mismatch	COI_mismatch	DLOOP_mismatch	mismatch presence	dating
100F	Perdix perdix	Italy	farmed													374		DL075	Group1	Group1							Pp
101F	Perdix perdix	Italy	farmed													374		DL075	Group1	Group1							Pp
102M_B	Perdix perdix	Italy	farmed													374		DL075	Group1	Group1							Pp
103M_B	Perdix perdix	Italy	farmed													374		DL043	Group1	Group1							Pp
104F	Perdix perdix	Italy	farmed													374		DL075	Group1	Group1							Pp
105M_B	Perdix perdix	Italy	farmed													374		DL043	Group1	Group1							Pp
106F	Perdix perdix	Italy	farmed													374		DL075	Group1	Group1							Pp
107F	Perdix perdix	Italy	farmed													374		DL075	Group1	Group1							Pp
108M_B	Perdix perdix	Italy	farmed													374		DL094	Group1	Group1							Pp
109F	Perdix perdix	Italy	farmed													374		DL075	Group1	Group1							Pp
10M_B	Perdix perdix	Italy	farmed	331		CMOS023	Group1	Group1	group2	group15	670		COI021	Group1	Group1	374		DL075	Group1	Group1	1	1	1	1	P	Pp	Pp
10M_N	Perdix perdix	Italy	farmed													374		DL043	Group1	Group1							Pp
10star	Perdix perdix	Italy	farmed								670		COI021	Group1	Group1											Pp
110M_B	Perdix perdix	Italy	farmed													374		DL075	Group1	Group1							Pp
111M_B	Perdix perdix	Italy	farmed													374		DL075	Group1	Group1							Pp
112F	Perdix perdix	Italy	farmed													374		DL094	Group1	Group1							Pp
113M_MB	Perdix perdix	Italy	farmed													374		DL043	Group1	Group1							Pp
114F	Perdix perdix	Italy	farmed													374		DL075	Group1	Group1							Pp
115M_B	Perdix perdix	Italy	farmed													374		DL075	Group1	Group1							Pp
116F	Perdix perdix	Italy	farmed													374		DL043	Group1	Group1							Pp
117M_B	Perdix perdix	Italy	farmed													374		DL075	Group1	Group1							Pp
118F	Perdix perdix	Italy	farmed													374		DL075	Group1	Group1							Pp
119F	Perdix perdix	Italy	farmed													374		DL075	Group1	Group1							Pp
11Bstar	Perdix perdix	Italy	farmed								671		COI021	Group1	Group1	374		DL075	Group1	Group1			1			Pp	Pp
11F	Perdix perdix	Italy	farmed	331		CMOS023	Group1	Group1	group2	group15	671		COI021	Group1	Group1	374		DL075	Group1	Group1	1	1	1	1	P	Pp	Pp
120M_B	Perdix perdix	Italy	farmed													374		DL075	Group1	Group1							Pp
121F	Perdix perdix	Italy	farmed													374		DL075	Group1	Group1							Pp
122M_B	Perdix perdix	Italy	farmed													374		DL075	Group1	Group1							Pp
123M_B	Perdix perdix	Italy	farmed													374		DL075	Group1	Group1							Pp
124F	Perdix perdix	Italy	farmed													374		DL075	Group1	Group1							Pp
125M_MB	Perdix perdix	Italy	farmed													374		DL075	Group1	Group1							Pp
126F	Perdix perdix	Italy	farmed													374		DL075	Group1	Group1							Pp
127M_N2	Perdix perdix	Italy	farmed	331		CMOS024	Group1	Group1	group2	group17						374		DL075	Group1	Group1		1			P		Pp
128F	Perdix perdix	Italy	farmed													374		DL075	Group1	Group1							Pp
129M_N	Perdix perdix	Italy	farmed													374		DL075	Group1	Group1							Pp
12M_B	Perdix perdix	Italy	farmed													374		DL075	Group1	Group1							Pp
130F	Perdix perdix	Italy	farmed													374		DL075	Group1	Group1							Pp
131F	Perdix perdix	Italy	farmed													374		DL075	Group1	Group1							Pp
132M_MB	Perdix perdix	Italy	farmed													374		DL075	Group1	Group1							Pp
133F	Perdix perdix	Italy	farmed													374		DL075	Group1	Group1							Pp
134M_B	Perdix perdix	Italy	farmed													374		DL075	Group1	Group1							Pp
135F	Perdix perdix	Italy	farmed													374		DL075	Group1	Group1							Pp
136M_B	Perdix perdix	Italy	farmed													374		DL075	Group1	Group1							Pp
137F	Perdix perdix	Italy	farmed													374		DL075	Group1	Group1							Pp
138M_MB	Perdix perdix	Italy	farmed													374		DL094	Group1	Group1							Pp
139F	Perdix perdix	Italy	farmed													374		DL075	Group1	Group1							Pp
13Bstar	Perdix perdix	Italy	farmed	331		CMOS023	Group1	Group1	group2	group15	671		COI021	Group1	Group1	374		DL075	Group1	Group1	1	1	1	1	P	Pp	Pp
13F	Perdix perdix	Italy	farmed													374		DL075	Group1	Group1							Pp
13M_MB	Perdix perdix	Italy	farmed								671		COI021	Group1	Group1	374		DL075	Group1	Group1			1			Pp	Pp
140M_MB	Perdix perdix	Italy	farmed													374		DL075	Group1	Group1							Pp
141F	Perdix perdix	Italy	farmed													374		DL075	Group1	Group1							Pp
142M_B	Perdix perdix	Italy	farmed													374		DL043	Group1	Group1							Pp
143F	Perdix perdix	Italy	farmed													374		DL075	Group1	Group1							Pp
144M_MB	Perdix perdix	Italy	farmed													374		DL043	Group1	Group1							Pp
145F	Perdix perdix	Italy	farmed													374		DL043	Group1	Group1							Pp
146M_B	Perdix perdix	Italy	farmed													374		DL075	Group1	Group1							Pp
147F	Perdix perdix	Italy	farmed													374		DL075	Group1	Group1							Pp
148M_B	Perdix perdix	Italy	farmed													374		DL075	Group1	Group1							Pp
149F	Perdix perdix	Italy	farmed													374		DL043	Group1	Group1							Pp
14F	Perdix perdix	Italy	farmed													374		DL075	Group1	Group1							Pp
15_star	Perdix perdix	Italy	farmed	331		CMOS023	Group1	Group1	group2	group15															P
150M_B	Perdix perdix	Italy	farmed													374		DL043	Group1	Group1							Pp
151F	Perdix perdix	Italy	farmed													374		DL075	Group1	Group1							Pp
152M_MB	Perdix perdix	Italy	farmed													374		DL075	Group1	Group1							Pp
153F	Perdix perdix	Italy	farmed													374		DL075	Group1	Group1							Pp
154M_MB	Perdix perdix	Italy	farmed													374		DL075	Group1	Group1							Pp
155F	Perdix perdix	Italy	farmed													374		DL094	Group1	Group1							Pp
156M_MB	Perdix perdix	Italy	farmed													374		DL075	Group1	Group1							Pp
157F	Perdix perdix	Italy	farmed													374		DL075	Group1	Group1							Pp
158M_N	Perdix perdix	Italy	farmed													374		DL075	Group1	Group1							Pp
159F	Perdix perdix	Italy	farmed													374		DL075	Group1	Group1							Pp
15M_N	Perdix perdix	Italy	farmed								671		COI021	Group1	Group1	374		DL075	Group1	Group1			1			Pp	Pp
15star	Perdix perdix	Italy	farmed								671		COI021	Group1	Group1											Pp
160M_B	Perdix perdix	Italy	farmed													374		DL043	Group1	Group1							Pp
161F	Perdix perdix	Italy	farmed													374		DL075	Group1	Group1							Pp
162M_B	Perdix perdix	Italy	farmed													374		DL075	Group1	Group1							Pp
16F	Perdix perdix	Italy	farmed								671		COI021	Group1	Group1	374		DL075	Group1	Group1			1			Pp	Pp
16star	Perdix perdix	Italy	farmed								671		COI021	Group1	Group1	374		DL075	Group1	Group1			1			Pp	Pp
17M_B	Perdix perdix	Italy	farmed													375		DL075	Group1	Group1							Pp
18F	Perdix perdix	Italy	farmed								671		COI021	Group1	Group1	374		DL075	Group1	Group1			1			Pp	Pp
18star	Perdix perdix	Italy	farmed	331		CMOS023	Group1	Group1	group2	group15	671		COI021	Group1	Group1	374		DL075	Group1	Group1	1	1	1	1	P	Pp	Pp
19_star	Perdix perdix	Italy	farmed	331		CMOS023	Group1	Group1	group2	group15															P
19M_MB	Perdix perdix	Italy	farmed								671		COI021	Group1	Group1	374		DL075	Group1	Group1			1			Pp	Pp
19star	Perdix perdix	Italy	farmed								671		COI021	Group1	Group1											Pp
1A	Perdix perdix	Italy	farmed	331		CMOS022	Group1	Group1	group2	group14															P
20F	Perdix perdix	Italy	farmed								671		COI021	Group1	Group1	374		DL075	Group1	Group1			1			Pp	Pp
20star	Perdix perdix	Italy	farmed								671		COI021	Group1	Group1	373		DL075	Group1	Group1			1			Pp	Pp
21M_MB	Perdix perdix	Italy	farmed													374		DL075	Group1	Group1							Pp
22F	Perdix perdix	Italy	farmed								671		COI021	Group1	Group1	374		DL075	Group1	Group1			1			Pp	Pp
22star	Perdix perdix	Italy	farmed	331		CMOS023	Group1	Group1	group2	group15	671		COI021	Group1	Group1	374		DL075	Group1	Group1	1	1	1	1	P	Pp	Pp
23F	Perdix perdix	Italy	farmed								671		COI021	Group1	Group1	374		DL075	Group1	Group1			1			Pp	Pp
23star	Perdix perdix	Italy	farmed								671		COI021	Group1	Group1	373		DL075	Group1	Group1			1			Pp	Pp
24M_MB	Perdix perdix	Italy	farmed								671		COI021	Group1	Group1	374		DL075	Group1	Group1			1			Pp	Pp
24star	Perdix perdix	Italy	farmed								671		COI021	Group1	Group1	373		DL075	Group1	Group1			1			Pp	Pp
25F	Perdix perdix	Italy	farmed								671		COI021	Group1	Group1	374		DL075	Group1	Group1			1			Pp	Pp
25star	Perdix perdix	Italy	farmed								671		COI021	Group1	Group1	374		DL075	Group1	Group1			1			Pp	Pp
26M_MB	Perdix perdix	Italy	farmed													374		DL075	Group1	Group1							Pp
27M_MB	Perdix perdix	Italy	farmed								671		COI021	Group1	Group1	374		DL075	Group1	Group1			1			Pp	Pp
27M_N	Perdix perdix	Italy	farmed													374		DL075	Group1	Group1							Pp
27star	Perdix perdix	Italy	farmed								671		COI021	Group1	Group1	374		DL075	Group1	Group1			1			Pp	Pp
28F	Perdix perdix	Italy	farmed								671		COI021	Group1	Group1	374		DL075	Group1	Group1			1			Pp	Pp
28star	Perdix perdix	Italy	farmed								671		COI021	Group1	Group1	374		DL075	Group1	Group1			1			Pp	Pp
29M_B	Perdix perdix	Italy	farmed													374		DL075	Group1	Group1							Pp
29M_MB	Perdix perdix	Italy	farmed								671		COI021	Group1	Group1											Pp
29star	Perdix perdix	Italy	farmed	331		CMOS023	Group1	Group1	group2	group15	671		COI021	Group1	Group1						1				P	Pp
30F	Perdix perdix	Italy	farmed	331		CMOS023	Group1	Group1	group2	group15	671		COI021	Group1	Group1	374		DL043	Group1	Group1	1	1	1	1	P	Pp	Pp
30star	Perdix perdix	Italy	farmed	331		CMOS023	Group1	Group1	group2	group15	671		COI021	Group1	Group1						1				P	Pp
31F	Perdix perdix	Italy	farmed	331		CMOS023	Group1	Group1	group2	group15	671		COI021	Group1	Group1	374		DL043	Group1	Group1	1	1	1	1	P	Pp	Pp
31star	Perdix perdix	Italy	farmed	331		CMOS024	Group1	Group1	group2	group17	671		COI021	Group1	Group1	374		DL043	Group1	Group1	1	1	1	1	P	Pp	Pp
32M_B	Perdix perdix	Italy	farmed								671		COI021	Group1	Group1	374		DL075	Group1	Group1			1			Pp	Pp
32star	Perdix perdix	Italy	farmed								671		COI021	Group1	Group1	374		DL075	Group1	Group1			1			Pp	Pp
33M_B	Perdix perdix	Italy	farmed								671		COI021	Group1	Group1	374		DL075	Group1	Group1			1			Pp	Pp
33star	Perdix perdix	Italy	farmed								671		COI021	Group1	Group1											Pp
34F	Perdix perdix	Italy	farmed								671		COI021	Group1	Group1	374		DL075	Group1	Group1			1			Pp	Pp
34star	Perdix perdix	Italy	farmed								671		COI021	Group1	Group1	374		DL075	Group1	Group1			1			Pp	Pp
35F	Perdix perdix	Italy	farmed								671		COI021	Group1	Group1	374		DL075	Group1	Group1			1			Pp	Pp
35star	Perdix perdix	Italy	farmed								671		COI021	Group1	Group1											Pp
36M_MB	Perdix perdix	Italy	farmed													374		DL075	Group1	Group1							Pp
37M_B	Perdix perdix	Italy	farmed								671		COI021	Group1	Group1	374		DL094	Group1	Group1			1			Pp	Pp
37star	Perdix perdix	Italy	farmed								671		COI021	Group1	Group1											Pp
38F	Perdix perdix	Italy	farmed								671		COI021	Group1	Group1	374		DL043	Group1	Group1			1			Pp	Pp
38star	Perdix perdix	Italy	farmed	331		CMOS024	Group1	Group1	group2	group17	671		COI021	Group1	Group1	374		DL043	Group1	Group1	1	1	1	1	P	Pp	Pp
39F	Perdix perdix	Italy	farmed													374		DL075	Group1	Group1							Pp
40_	Perdix perdix	Italy	farmed	331		CMOS014	Group2	Group2	group1	group19															P to A			x	1995
40M_N	Perdix perdix	Italy	farmed													374		DL043	Group1	Group1							Pp
41M_N	Perdix perdix	Italy	farmed	331		CMOS023	Group1	Group1	group2	group15	671		COI021	Group1	Group1	374		DL075	Group1	Group1	1	1	1	1	P	Pp	Pp
41star	Perdix perdix	Italy	farmed								671		COI021	Group1	Group1											Pp
42F	Perdix perdix	Italy	farmed								671		COI021	Group1	Group1	374		DL094	Group1	Group1			1			Pp	Pp
42star	Perdix perdix	Italy	farmed								671		COI021	Group1	Group1											Pp
43F	Perdix perdix	Italy	farmed	331		CMOS023	Group1	Group1	group2	group15	671		COI021	Group1	Group1	374		DL075	Group1	Group1	1	1	1	1	P	Pp	Pp
43star	Perdix perdix	Italy	farmed	331		CMOS023	Group1	Group1	group2	group15	671		COI021	Group1	Group1	374		DL075	Group1	Group1	1	1	1	1	P	Pp	Pp
44M_MB	Perdix perdix	Italy	farmed	331		CMOS023	Group1	Group1	group2	group15	671		COI021	Group1	Group1	374		DL075	Group1	Group1	1	1	1	1	P	Pp	Pp
44star	Perdix perdix	Italy	farmed	331		CMOS023	Group1	Group1	group2	group15	671		COI021	Group1	Group1	374		DL075	Group1	Group1	1	1	1	1	P	Pp	Pp
45M_B	Perdix perdix	Italy	farmed								671		COI021	Group1	Group1	374		DL075	Group1	Group1			1			Pp	Pp
45star	Perdix perdix	Italy	farmed								671		COI021	Group1	Group1	374		DL075	Group1	Group1			1			Pp	Pp
46F	Perdix perdix	Italy	farmed													374		DL075	Group1	Group1							Pp
47M_B	Perdix perdix	Italy	farmed													374		DL075	Group1	Group1							Pp
48F	Perdix perdix	Italy	farmed													374		DL075	Group1	Group1							Pp
49M_MB	Perdix perdix	Italy	farmed													374		DL075	Group1	Group1							Pp
50_	Alectoris graeca	Italy	farmed	331		CMOS008	Group2	Group3	group1	group06															A
50F	Perdix perdix	Italy	farmed													374		DL075	Group1	Group1							Pp
51_	Alectoris graeca	Italy	farmed	331		CMOS016	Group2	Group4	group1	group04															A
51F	Perdix perdix	Italy	farmed													374		DL043	Group1	Group1							Pp
52_	Alectoris graeca	Italy	farmed	331		CMOS016	Group2	Group4	group1	group04															A
52M_MB	Perdix perdix	Italy	farmed													374		DL075	Group1	Group1							Pp
53_	Alectoris graeca	Italy	farmed	325		CMOS016	Group2	Group4	group1	group04															A
53M_MB	Perdix perdix	Italy	farmed													374		DL075	Group1	Group1							Pp
54_	Alectoris graeca	Italy	farmed	331		CMOS016	Group2	Group4	group1	group04															A
54F	Perdix perdix	Italy	farmed													374		DL075	Group1	Group1							Pp
55_	Alectoris graeca	Italy	farmed	331		CMOS016	Group2	Group4	group1	group04															A
55M_MB	Perdix perdix	Italy	farmed													374		DL075	Group1	Group1							Pp
56F	Perdix perdix	Italy	farmed													374		DL075	Group1	Group1							Pp
57M_N	Perdix perdix	Italy	farmed													374		DL075	Group1	Group1							Pp
58_	Alectoris graeca	Italy	farmed	331		CMOS016	Group2	Group4	group1	group04															A
58F	Perdix perdix	Italy	farmed													374		DL075	Group1	Group1							Pp
59M_MB	Perdix perdix	Italy	farmed													374		DL043	Group1	Group1							Pp
60_	Alectoris graeca	Italy	farmed	330		CMOS016	Group2	Group4	group1	group04															A
60F	Perdix perdix	Italy	farmed													374		DL075	Group1	Group1							Pp
61_	Alectoris graeca	Italy	farmed	331		CMOS016	Group2	Group4	group1	group04															A
61F	Perdix perdix	Italy	farmed													374		DL075	Group1	Group1							Pp
62_	Alectoris graeca	Italy	farmed	331		CMOS015	Group2	Group4	group1	group05															A
62M_N	Perdix perdix	Italy	farmed													374		DL075	Group1	Group1							Pp
63_	Alectoris graeca	Italy	farmed	331		CMOS016	Group2	Group4	group1	group04															A
63M_MB	Perdix perdix	Italy	farmed													374		DL075	Group1	Group1							Pp
64_	Alectoris graeca	Italy	farmed	331		CMOS013	Group2	Group5	group1	group11															A
64F	Perdix perdix	Italy	farmed													374		DL043	Group1	Group1							Pp
65_	Alectoris graeca	Italy	farmed	331		CMOS016	Group2	Group4	group1	group04															A
65F	Perdix perdix	Italy	farmed													374		DL043	Group1	Group1							Pp
66M_MB	Perdix perdix	Italy	farmed													374		DL075	Group1	Group1							Pp
67_	Alectoris graeca	Italy	farmed	331		CMOS006	Group2	Group6	group1	group01															A
67F	Perdix perdix	Italy	farmed													374		DL075	Group1	Group1							Pp
68_	Alectoris graeca	Italy	farmed	324		CMOS016	Group2	Group4	group1	group04															A
68M_MB	Perdix perdix	Italy	farmed													374		DL075	Group1	Group1							Pp
69_	Alectoris graeca	Italy	farmed	331		CMOS016	Group2	Group4	group1	group04															A
69M_B	Perdix perdix	Italy	farmed													374		DL043	Group1	Group1							Pp
6M_MB	Perdix perdix	Italy	farmed								671		COI021	Group1	Group1	374		DL094	Group1	Group1			1			Pp	Pp
6star	Perdix perdix	Italy	farmed	331		CMOS023	Group1	Group1	group2	group15	671		COI021	Group1	Group1						1				P	Pp
70_	Alectoris graeca	Italy	farmed	331		CMOS016	Group2	Group4	group1	group04															A
70F	Perdix perdix	Italy	farmed													374		DL075	Group1	Group1							Pp
71_	Alectoris graeca	Italy	farmed	331		CMOS016	Group2	Group4	group1	group04															A
71F	Perdix perdix	Italy	farmed													374		DL075	Group1	Group1							Pp
72M_B	Perdix perdix	Italy	farmed													374		DL043	Group1	Group1							Pp
73M_MB	Perdix perdix	Italy	farmed													374		DL075	Group1	Group1							Pp
74F	Perdix perdix	Italy	farmed													374		DL075	Group1	Group1							Pp
75M_MB	Perdix perdix	Italy	farmed													374		DL075	Group1	Group1							Pp
76F	Perdix perdix	Italy	farmed													374		DL075	Group1	Group1							Pp
77F	Perdix perdix	Italy	farmed													374		DL043	Group1	Group1							Pp
78M_MB	Perdix perdix	Italy	farmed													374		DL075	Group1	Group1							Pp
79F	Perdix perdix	Italy	farmed													374		DL075	Group1	Group1							Pp
7F	Perdix perdix	Italy	farmed	331		CMOS023	Group1	Group1	group2	group15	671		COI021	Group1	Group1	374		DL075	Group1	Group1	1	1	1	1	P	Pp	Pp
7star	Perdix perdix	Italy	farmed	331		CMOS023	Group1	Group1	group2	group15	671		COI021	Group1	Group1	374		DL075	Group1	Group1	1	1	1	1	P	Pp	Pp
80M_MB	Perdix perdix	Italy	farmed													374		DL043	Group1	Group1							Pp
81F	Perdix perdix	Italy	farmed													374		DL043	Group1	Group1							Pp
82M_N	Perdix perdix	Italy	farmed													374		DL075	Group1	Group1							Pp
83F	Perdix perdix	Italy	farmed													374		DL043	Group1	Group1							Pp
84M_MB	Perdix perdix	Italy	farmed													374		DL075	Group1	Group1							Pp
85_	Alectoris graeca	Italy	farmed	331		CMOS016	Group2	Group4	group1	group04															A
85M_B	Perdix perdix	Italy	farmed													374		DL094	Group1	Group1							Pp
86F	Perdix perdix	Italy	farmed													374		DL043	Group1	Group1							Pp
87M_MB	Perdix perdix	Italy	farmed													374		DL075	Group1	Group1							Pp
88F	Perdix perdix	Italy	farmed													374		DL043	Group1	Group1							Pp
89M_MB	Perdix perdix	Italy	farmed													374		DL075	Group1	Group1							Pp
8M_MB	Perdix perdix	Italy	farmed	331		CMOS023	Group1	Group1	group2	group15	671		COI021	Group1	Group1	374		DL043	Group1	Group1	1	1	1	1	P	Pp	Pp
8star	Perdix perdix	Italy	farmed	331		CMOS023	Group1	Group1	group2	group15	671		COI021	Group1	Group1	374		DL043	Group1	Group1	1	1	1	1	P	Pp	Pp
90F	Perdix perdix	Italy	farmed													374		DL075	Group1	Group1							Pp
91M_MB	Perdix perdix	Italy	farmed													374		DL075	Group1	Group1							Pp
92F	Perdix perdix	Italy	farmed													374		DL075	Group1	Group1							Pp
93F	Perdix perdix	Italy	farmed													374		DL075	Group1	Group1							Pp
94M_B	Perdix perdix	Italy	farmed													374		DL094	Group1	Group1							Pp
95M_N	Perdix perdix	Italy	farmed													374		DL075	Group1	Group1							Pp
96F	Perdix perdix	Italy	farmed													374		DL075	Group1	Group1							Pp
97M_MB	Perdix perdix	Italy	farmed													374		DL075	Group1	Group1							Pp
98F	Perdix perdix	Italy	farmed													374		DL075	Group1	Group1							Pp
99M_B	Perdix perdix	Italy	farmed													374		DL075	Group1	Group1							Pp
9F	Perdix perdix	Italy	farmed	331		CMOS023	Group1	Group1	group2	group15	671		COI021	Group1	Group1	374		DL075	Group1	Group1	1	1	1	1	P	Pp	Pp
9star	Perdix perdix	Italy	farmed	331		CMOS023	Group1	Group1	group2	group15	671		COI021	Group1	Group1	374		DL075	Group1	Group1	1	1	1	1	P	Pp	Pp
AF115405_Perdix_perdix_perdix	Perdix perdix	NA	unknow													333	AF115405	DL084	Group1	Group1							Pp
AG1	Alectoris graeca	Italy	wild								442		COI056	Group2	Group2	567		DL208	Group2	Group2			1			Ag	Ag
ag103	Alectoris graeca	Italy	wild													566		DL075	Group1	Group1							Ag to Pp	x	2018
ag104	Alectoris graeca	Italy	wild													566		DL069	Group1	Group1							Ag to Pp	x	2018
ag105	Alectoris graeca	Italy	wild													566		DL195	Group2	Group2							Ag
AG106	Alectoris chukar	Italy	wild													583		DL172	Group2	Group3							Ac
AG107	Alectoris graeca	Italy	wild													582		DL209	Group2	Group2							Ag
AG108	Alectoris graeca	Italy	wild													579		DL183	Group2	Group2							Ag
AG11	Alectoris graeca	Italy	wild								442		COI056	Group2	Group2	857		DL208	Group2	Group2			1			Ag	Ag
AG11_new	Alectoris graeca	Italy	farmed	331		CMOS016	Group2	Group4	group1	group04															A
AG113	Alectoris graeca	Italy	wild													585		DL183	Group2	Group2							Ag
AG116	Alectoris graeca	Italy	wild													580		DL195	Group2	Group2							Ag
AG12	Alectoris graeca	Italy	farmed	325		CMOS009	Group2	Group7	group1	group02	442		COI049	Group2	Group2	921		DL201	Group2	Group2	1	1	1	1	A	Ag	Ag
AG125	Alectoris graeca	Italy	wild								309		COI083	Group2	Group2	548		DL176	Group2	Group2			1			Ag	Ag
AG126	Alectoris graeca	Italy	wild								309		COI082	Group2	Group2	583		DL188	Group2	Group2			1			Ag	Ag
ag127	Alectoris chukar	Italy	farmed													524		DL174	Group2	Group3							Ac
ag128	Alectoris chukar	Italy	farmed													565		DL151	Group2	Group3							Ac
ag129	Alectoris chukar	Italy	farmed													557		DL175	Group2	Group3							Ac
AG13	Alectoris graeca	Italy	farmed													857		DL204	Group2	Group2							Ag
ag130	Alectoris chukar	Italy	farmed													557		DL155	Group2	Group3							Ac
AG131	Perdix perdix	Italy	wild								298		COI043	Group1	Group1	568		DL107	Group1	Group1			1			Pp	Pp
AG132	Perdix perdix	Italy	wild								298		COI044	Group1	Group1	568		DL104	Group1	Group1			1			Pp	Pp
AG133	Perdix perdix	Italy	wild								298		COI039	Group1	Group1	568		DL108	Group1	Group1			1			Pp	Pp
AG134	Perdix perdix	Italy	wild								298		COI042	Group1	Group1	568		DL107	Group1	Group1			1			Pp	Pp
AG135	Perdix perdix	Italy	wild								299		COI038	Group1	Group1	568		DL107	Group1	Group1			1			Pp	Pp
AG136	Perdix perdix	Italy	wild								173		COI041	Group1	Group1	567		DL106	Group1	Group1			1			Pp	Pp
AG137	Perdix perdix	Italy	wild								183		COI034	Group1	Group1											Pp
AG138	Perdix perdix	Italy	wild								295		COI042	Group1	Group1											Pp
AG139	Perdix perdix	Italy	wild								173		COI041	Group1	Group1											Pp
AG14	Alectoris graeca	Italy	farmed	331		CMOS016	Group2	Group4	group1	group04	442		COI056	Group2	Group2	857		DL208	Group2	Group2	1	1	1	1	A	Ag	Ag
AG140	Perdix perdix	Italy	wild								288		COI034	Group1	Group1	567		DL107	Group1	Group1			1			Pp	Pp
AG145	Alectoris graeca	Italy	wild								510		COI048	Group2	Group2	1103		DL208	Group2	Group2			1			Ag	Ag
AG15	Alectoris graeca	Italy	farmed	331		CMOS016	Group2	Group4	group1	group04	442		COI056	Group2	Group2	857		DL208	Group2	Group2	1	1	1	1	A	Ag	Ag
AG16	Alectoris graeca	Italy	farmed								442		COI056	Group2	Group2	857		DL208	Group2	Group2			1			Ag	Ag
AG17	Alectoris graeca	Italy	farmed								442		COI050	Group2	Group2	857		DL208	Group2	Group2			1			Ag	Ag
AG18	Alectoris graeca	Italy	farmed								442		COI056	Group2	Group2	857		DL208	Group2	Group2			1			Ag	Ag
AG19	Alectoris graeca	Italy	farmed								440		COI046	Group2	Group2	857		DL208	Group2	Group2			1			Ag	Ag
AG2	Alectoris graeca	Italy	wild	331		CMOS012	Group2	Group8	group1	group08	440		COI056	Group2	Group2	844		DL208	Group2	Group2	1	1	1	1	A	Ag	Ag
AG20	Alectoris graeca	Italy	farmed	331		CMOS016	Group2	Group4	group1	group04						857		DL212	Group2	Group2		1			A		Ag
AG21	Alectoris graeca	Italy	farmed								508		COI051	Group2	Group2	568		DL208	Group2	Group2			1			Ag	Ag
AG22	Alectoris graeca	Italy	farmed	331		CMOS016	Group2	Group4	group1	group04	440		COI049	Group2	Group2	874		DL208	Group2	Group2	1	1	1	1	A	Ag	Ag
AG23	Alectoris graeca	Italy	farmed	331		CMOS016	Group2	Group4	group1	group04	509		COI056	Group2	Group2	857		DL208	Group2	Group2	1	1	1	1	A	Ag	Ag
AG24	Alectoris chukar	Italy	farmed													857		DL158	Group2	Group3							Ac
AG25	Alectoris chukar	Italy	farmed													874		DL156	Group2	Group3							Ac
AG26	Alectoris chukar	Italy	farmed								440		COI076	Group2	Group3	890		DL169	Group2	Group3			1			Ac	Ac
AG27	Alectoris chukar	Italy	farmed													857		DL157	Group2	Group3							Ac
AG28	Alectoris chukar	Italy	farmed													857		DL166	Group2	Group3							Ac
AG29	Alectoris chukar	Italy	farmed													857		DL153	Group2	Group3							Ac
AG3	Alectoris graeca	Italy	wild	331		CMOS016	Group2	Group4	group1	group04	440		COI056	Group2	Group2	857		DL208	Group2	Group2	1	1	1	1	A	Ag	Ag
AG30	Alectoris chukar	Italy	wild													870		DL166	Group2	Group3							Ac
AG32	Alectoris chukar	Italy	wild													809		DL166	Group2	Group3							Ac
AG35	Alectoris chukar	Italy	wild													857		DL165	Group2	Group3							Ac
AG36	Alectoris chukar	Italy	wild													857		DL166	Group2	Group3							Ac
AG37	Alectoris chukar	Italy	wild													857		DL166	Group2	Group3							Ac
AG38	Alectoris graeca	Italy	wild								302		COI056	Group2	Group2	815		DL183	Group2	Group2			1			Ag	Ag
AG39	Alectoris chukar	Italy	wild													542		DL161	Group2	Group3							Ac
AG40	Alectoris graeca	Italy	farmed								292		COI081	Group2	Group2	857		DL209	Group2	Group2			1			Ag	Ag
AG41	Alectoris chukar	Italy	farmed													857		DL166	Group2	Group3							Ac
AG42	Alectoris graeca	Italy	farmed								292		COI083	Group2	Group2	857		DL203	Group2	Group2			1			Ag	Ag
AG43	Alectoris chukar	Italy	farmed													857		DL166	Group2	Group3							Ac
AG44	Alectoris chukar	Italy	farmed													857		DL166	Group2	Group3							Ac
AG46	Alectoris chukar	Italy	farmed													329		DL163	Group2	Group3							Ac
AG47	Alectoris chukar	Italy	farmed													857		DL166	Group2	Group3							Ac
AG49	Alectoris chukar	Italy	farmed													857		DL166	Group2	Group3							Ac
AG5	Alectoris graeca	unknow	farmed													842		DL200	Group2	Group2							Ag
AG50	Alectoris chukar	Italy	farmed													857		DL166	Group2	Group3							Ac
AG51	Alectoris graeca	Italy	farmed								314		COI092	Group2	Group2											Ag
AG52	Alectoris graeca	Italy	farmed								314		COI093	Group2	Group2	556		DL214	Group2	Group2			1			Ag	Ag
AG53	Alectoris graeca	Italy	farmed								313		COI089	Group2	Group2											Ag
AG54	Alectoris graeca	Italy	farmed								314		COI093	Group2	Group2											Ag
AG55	Alectoris graeca	Italy	farmed								312		COI058	Group2	Group2											Ag
AG56	Alectoris graeca	Italy	farmed	324		CMOS016	Group2	Group4	group1	group04	312		COI058	Group2	Group2						1				A	Ag
AG57	Alectoris graeca	Italy	farmed	331		CMOS013	Group2	Group5	group1	group11	314		COI093	Group2	Group2						1				A	Ag
AG58	Alectoris graeca	Italy	farmed								313		COI058	Group2	Group2	857		DL208	Group2	Group2			1			Ag	Ag
AG59	Alectoris graeca	Italy	farmed								315		COI091	Group2	Group2	777		DL208	Group2	Group2			1			Ag	Ag
AG60	Alectoris graeca	Italy	farmed								312		COI058	Group2	Group2	857		DL207	Group2	Group2			1			Ag	Ag
AG61	Alectoris graeca	Italy	farmed								313		COI058	Group2	Group2											Ag
AG62	Alectoris graeca	Italy	farmed								314		COI093	Group2	Group2											Ag
AG63	Alectoris graeca	Italy	farmed								313		COI058	Group2	Group2											Ag
AG64	Alectoris graeca	Italy	farmed								313		COI058	Group2	Group2	562		DL215	Group2	Group2			1			Ag	Ag
AG65	Alectoris graeca	Italy	farmed								315		COI093	Group2	Group2	764		DL208	Group2	Group2			1			Ag	Ag
AG66	Alectoris graeca	Italy	farmed								312		COI058	Group2	Group2	855		DL217	Group2	Group2			1			Ag	Ag
AG67	Alectoris graeca	Italy	farmed								313		COI058	Group2	Group2											Ag
AG68	Alectoris graeca	Italy	farmed								312		COI058	Group2	Group2											Ag
AG69	Alectoris graeca	Italy	farmed								312		COI058	Group2	Group2	423		DL208	Group2	Group2			1			Ag	Ag
AG7	Alectoris graeca	Italy	wild													771		DL184	Group2	Group2							Ag
AG70	Alectoris graeca	Italy	farmed								312		COI058	Group2	Group2											Ag
AG71	Alectoris graeca	Italy	farmed								312		COI058	Group2	Group2											Ag
AG72	Alectoris graeca	Italy	farmed								313		COI058	Group2	Group2	571		DL208	Group2	Group2			1			Ag	Ag
AG73	Alectoris graeca	Italy	farmed								312		COI058	Group2	Group2	778		DL219	Group2	Group2			1			Ag	Ag
AG74	Alectoris graeca	Italy	farmed								307		COI087	Group2	Group2	415		DL208	Group2	Group2			1			Ag	Ag
AG75	Alectoris graeca	Italy	farmed								312		COI058	Group2	Group2	562		DL211	Group2	Group2			1			Ag	Ag
AG76	Alectoris graeca	Italy	farmed								312		COI090	Group2	Group2	857		DL208	Group2	Group2			1			Ag	Ag
AG77	Alectoris graeca	Italy	farmed								283		COI098	Group2	Group2	480		DL208	Group2	Group2			1			Ag	Ag
AG78	Alectoris graeca	Italy	farmed								314		COI080	Group2	Group2	857		DL208	Group2	Group2			1			Ag	Ag
AG79	Alectoris graeca	Italy	farmed								313		COI080	Group2	Group2	772		DL223	Group2	Group4			1			Ag	Ag
AG8	Alectoris graeca	Italy	wild	331		CMOS016	Group2	Group4	group1	group04						857		DL203	Group2	Group2		1			A		Ag
AG80	Alectoris graeca	Italy	farmed								312		COI058	Group2	Group2	857		DL208	Group2	Group2			1			Ag	Ag
AG81	Alectoris graeca	Italy	farmed								307		COI086	Group2	Group2	711		DL208	Group2	Group2			1			Ag	Ag
AG82	Alectoris graeca	Italy	farmed								312		COI086	Group2	Group2	857		DL208	Group2	Group2			1			Ag	Ag
AG83	Alectoris graeca	Italy	farmed								283		COI096	Group2	Group2	857		DL208	Group2	Group2			1			Ag	Ag
AG84	Alectoris graeca	Italy	farmed								300		COI058	Group2	Group2	857		DL208	Group2	Group2			1			Ag	Ag
AG85	Alectoris graeca	Italy	farmed								300		COI058	Group2	Group2											Ag
AG86	Alectoris graeca	Italy	farmed								306		COI087	Group2	Group2	857		DL206	Group2	Group2			1			Ag	Ag
AG87	Alectoris graeca	Italy	farmed								283		COI097	Group2	Group2	787		DL208	Group2	Group2			1			Ag	Ag
AG88	Alectoris graeca	Italy	farmed													857		DL208	Group2	Group2							Ag
AG89	Alectoris graeca	Italy	farmed								300		COI058	Group2	Group2											Ag
AG9	Alectoris graeca	Italy	wild	331		CMOS016	Group2	Group4	group1	group04	389		COI056	Group2	Group2	857		DL203	Group2	Group2	1	1	1	1	A	Ag	Ag
AG90	Alectoris graeca	Italy	farmed								300		COI058	Group2	Group2	857		DL208	Group2	Group2			1			Ag	Ag
AG92	Alectoris chukar	Italy	farmed													928		DL166	Group2	Group3							Ac
AG93	Alectoris chukar	Italy	farmed													491		DL169	Group2	Group3							Ac
AG94	Alectoris chukar	Italy	farmed													928		DL162	Group2	Group3							Ac
ag95	Alectoris chukar	Italy	farmed													566		DL171	Group2	Group3							Ac
ag97	Alectoris chukar	Italy	farmed													567		DL170	Group2	Group3							Ac
AG98	Alectoris chukar	Italy	farmed													928		DL160	Group2	Group3							Ac
AGO3	Alectoris graeca	Italy	wild	331		CMOS016	Group2	Group4	group1	group04	624		COI062	Group2	Group2	872		DL183	Group2	Group2	1	1	1	1	A	Ag	Ag
AJ222740_Alectoris_rufa_11	Alectoris rufa	NA	unknow													1132	AJ222740	DL118	Group2	Group5							Ar
AJ586190_Alectoris_rufa_Balear	Alectoris rufa	Spain	unknow													1133	AJ586190	DL139	Group2	Group5							Ar
AJ586191_Alectoris_rufa_Balear	Alectoris rufa	Spain	unknow													1133	AJ586191	DL139	Group2	Group5							Ar
AJ586192_Alectoris_rufa_Balear	Alectoris rufa	Spain	unknow													1133	AJ586192	DL138	Group2	Group5							Ar
AJ586193_Alectoris_rufa_Balear	Alectoris rufa	Spain	unknow													1133	AJ586193	DL139	Group2	Group5							Ar
AJ586194_Alectoris_rufa_Balear	Alectoris rufa	Spain	unknow													1133	AJ586194	DL135	Group2	Group5							Ar
AJ586195_Alectoris_rufa_Balear	Alectoris rufa	Spain	unknow													1133	AJ586195	DL139	Group2	Group5							Ar
AJ586196_Alectoris_rufa_Sevill	Alectoris rufa	Spain	unknow													1133	AJ586196	DL137	Group2	Group5							Ar
AJ586197_Alectoris_rufa_Sevill	Alectoris rufa	Spain	unknow													1133	AJ586197	DL142	Group2	Group5							Ar
AJ586198_Alectoris_rufa_Ciudad	Alectoris rufa	Spain	unknow													1133	AJ586198	DL136	Group2	Group5							Ar
AJ586199_Alectoris_rufa_Ciudad	Alectoris rufa	Spain	unknow													1133	AJ586199	DL134	Group2	Group5							Ar
AJ586213_Alectoris_rufa_Bieri_	Alectoris rufa	Italy	wild													1133	AJ586213	DL126	Group2	Group5							Ar
AJ586222_Alectoris_rufa_Scarli	Alectoris rufa	Italy	farmed													1133	AJ586222	DL126	Group2	Group5							Ar
AJ586225_Alectoris_rufa_Scarli	Alectoris rufa	Italy	farmed													1133	AJ586225	DL126	Group2	Group5							Ar
AJ586226_Alectoris_rufa_Scarli	Alectoris rufa	Italy	farmed													1133	AJ586226	DL125	Group2	Group5							Ar
ALB1	Alectoris graeca	unknow	wild													937		DL208	Group2	Group2							Ag
Alectoris_chukar_voucher_1B_2702_cytochrome_oxidas	Alectoris chukar	NA	unknow								662	AY666409	COI076	Group2	Group3											Ac
Alectoris_chukar_voucher_FAA221_cytochrome_oxidase	Alectoris chukar	USA	unknow								606	DQ432706	COI076	Group2	Group3											Ac
Alectoris_chukar_voucher_KU08002_cytochrome_oxidas	Alectoris chukar	South Korea	unknow								678	FJ808621	COI076	Group2	Group3											Ac
Alectoris_chukar_voucher_USNM_643433_cytochrome_ox	Alectoris chukar	USA	unknow								669	JF498828	COI076	Group2	Group3											Ac
Alectoris_chukar_voucher_USNM_643569_cytochrome_ox	Alectoris chukar	USA	unknow								669	JF498827	COI076	Group2	Group3											Ac
Alectoris_chukar_voucher_USNM_643570_cytochrome_ox	Alectoris chukar	USA	unknow								669	JF498826	COI076	Group2	Group3											Ac
Alectoris_chukar_voucher_UWBM_46402_cytochrome_oxi	Alectoris chukar	Kazakhstan	unknow								669	GQ481313	COI078	Group2	Group3											Ac
Alectoris_chukar_voucher_UWBM_46516_cytochrome_oxi	Alectoris chukar	Kazakhstan	unknow								669	GQ481314	COI075	Group2	Group3											Ac
Alectoris_chukar_voucher_UWBM_57853_cytochrome_oxi	Alectoris chukar	Mongolia	unknow								669	GQ481316	COI077	Group2	Group3											Ac
Alectoris_chukar_voucher_UWBM_57857_cytochrome_oxi	Alectoris chukar	Mongolia	unknow								669	GQ481315	COI076	Group2	Group3											Ac
Alectoris_graeca_Abruzzo_5_BNEST_2	Alectoris graeca	Italy	collection								307		COI035	Group1	Group1											Ag to Pp		x	1950
Alectoris_graeca_Gualdo_Tadino_5_BNEST_2	Alectoris graeca	Italy	collection								286		COI036	Group1	Group1											Ag to Pp		x	1960
Alectoris_melanocephala_voucher_PSRCEW_BB_AP01_cyt	Alectoris melanocephala	Saudi Arabia	unknow								667	HQ168027	COI069	Group3	Group5											Ame
Alectoris_melanocephala_voucher_PSRCEW_BB_AP02_cyt	Alectoris melanocephala	Saudi Arabia	unknow								667	HQ168028	COI068	Group3	Group5											Ame
Alectoris_melanocephala_voucher_PSRCEW_BB_AP03_cyt	Alectoris melanocephala	Saudi Arabia	unknow								667	HQ168029	COI070	Group3	Group5											Ame
Alectoris_philbyi_voucher_PSRCEW_BB_PRP01_cytochro	Alectoris philbyi	Saudi Arabia	unknow								667	HQ168030	COI072	Group2	Group7											Ap
Alectoris_philbyi_voucher_PSRCEW_BB_PRP02_cytochro	Alectoris philbyi	Saudi Arabia	unknow								667	HQ168031	COI072	Group2	Group7											Ap
Alectoris_Pietralunga	Alectoris graeca	Italy	collection								256		COI020	Group1	Group1											Ag to Pp		x	1980
Alectoris_rufa_cytochrome_c_oxidase_subunit_I__COI	Alectoris rufa	Italy	farmed								670	GU951807	COI071	Group2	Group4											Ar
AQ1	Alectoris graeca	Italy	wild	331		CMOS016	Group2	Group4	group1	group04	632		COI062	Group2	Group2	872		DL203	Group2	Group2	1	1	1	1	A	Ag	Ag
AQ10	Alectoris graeca	Italy	wild								632		COI062	Group2	Group2	870		DL203	Group2	Group2			1			Ag	Ag
AQ14	Alectoris graeca	Italy	wild								575		COI062	Group2	Group2	872		DL203	Group2	Group2			1			Ag	Ag
AQ17	Alectoris graeca	Italy	wild	331		CMOS016	Group2	Group4	group1	group04	628		COI062	Group2	Group2	877		DL183	Group2	Group2	1	1	1	1	A	Ag	Ag
AQ2	Alectoris graeca	Italy	wild	331		CMOS005	Group2	Group9	group1	group18	678		COI062	Group2	Group2	877		DL203	Group2	Group2	1	1	1	1	A	Ag	Ag
AQ3	Alectoris graeca	Italy	wild													878		DL183	Group2	Group2							Ag
AQ4	Alectoris graeca	Italy	wild													877		DL183	Group2	Group2							Ag
AQ7	Alectoris graeca	Italy	wild								628		COI062	Group2	Group2	877		DL183	Group2	Group2			1			Ag	Ag
AQ9	Alectoris graeca	Italy	wild								575		COI062	Group2	Group2	877		DL203	Group2	Group2			1			Ag	Ag
Av0606	Perdix perdix	Italy	collection								328		COI035	Group1	Group1	399		DL196	Group2	Group2			1			Pp	Pp to Ag	x	1885
AV609	Perdix perdix	Italy	collection								311		COI028	Group1	Group1											Pp			1850
AV610	Perdix perdix	Italy	collection								330		COI026	Group1	Group1											Pp			1850
AV612	Perdix perdix	Italy	collection								327		COI027	Group1	Group1											Pp			1850
AV613	Perdix perdix	Italy	collection								198		COI027	Group1	Group1											Pp			1850
AV614	Perdix perdix	Italy	collection								322		COI035	Group1	Group1											Pp			1850
AV615	Perdix perdix	Italy	collection								256		COI027	Group1	Group1											Pp			1850
AV692	Perdix perdix	Italy	collection								282		COI027	Group1	Group1											Pp			1923
AV695	Perdix perdix	Italy	collection								272		COI027	Group1	Group1											Pp			1850
AV703	Alectoris graeca	Italy	collection								184		COI027	Group1	Group1											Ag to Pp		x	1850
AV705	Alectoris graeca	Italy	collection								184		COI027	Group1	Group1											Ag to Pp		x	1850
AV707	Perdix perdix	Italy	collection								180		COI027	Group1	Group1											Pp			1850
AVO605	Perdix perdix	Italy	collection													399		DL195	Group2	Group2							Pp to Ag	x	1888
AY601123_Perdix_perdix_PPL1	Perdix perdix	Finland	unknow													335	AY601123	DL010	Group1	Group1							Pp
AY601124_Perdix_perdix_PPL2	Perdix perdix	Finland	unknow													335	AY601124	DL023	Group1	Group1							Pp
AY601125_Perdix_perdix_PPL3	Perdix perdix	Finland	unknow													335	AY601125	DL026	Group1	Group1							Pp
AY601126_Perdix_perdix_PPL4	Perdix perdix	Finland	unknow													335	AY601126	DL007	Group1	Group1							Pp
AY601127_Perdix_perdix_PPL5	Perdix perdix	Finland	unknow													335	AY601127	DL013	Group1	Group1							Pp
AY601128_Perdix_perdix_PPL6	Perdix perdix	Finland	unknow													335	AY601128	DL014	Group1	Group1							Pp
AY601129_Perdix_perdix_PPL7	Perdix perdix	Finland	unknow													335	AY601129	DL027	Group1	Group1							Pp
AY601130_Perdix_perdix_PPL8	Perdix perdix	Finland	unknow													335	AY601130	DL024	Group1	Group1							Pp
AY601131_Perdix_perdix_PPL9	Perdix perdix	Finland	unknow													335	AY601131	DL024	Group1	Group1							Pp
AY601132_Perdix_perdix_PPL10	Perdix perdix	Finland	unknow													335	AY601132	DL006	Group1	Group1							Pp
AY601133_Perdix_perdix_PPL11	Perdix perdix	Finland	unknow													335	AY601133	DL027	Group1	Group1							Pp
AY601134_Perdix_perdix_PPL12	Perdix perdix	Finland	unknow													335	AY601134	DL024	Group1	Group1							Pp
AY601135_Perdix_perdix_PPL13	Perdix perdix	Finland	unknow													335	AY601135	DL004	Group1	Group1							Pp
AY601136_Perdix_perdix_PPL14	Perdix perdix	Finland	unknow													335	AY601136	DL011	Group1	Group1							Pp
AY601137_Perdix_perdix_PPL15	Perdix perdix	Finland	unknow													335	AY601137	DL007	Group1	Group1							Pp
AY601138_Perdix_perdix_PPL16	Perdix perdix	Finland	unknow													335	AY601138	DL009	Group1	Group1							Pp
AY601139_Perdix_perdix_PPL17	Perdix perdix	Finland	unknow													335	AY601139	DL008	Group1	Group1							Pp
AY601140_Perdix_perdix_PPL18	Perdix perdix	Finland	unknow													335	AY601140	DL007	Group1	Group1							Pp
AY601141_Perdix_perdix_PPLC1	Perdix perdix	Finland	unknow													335	AY601141	DL003	Group1	Group1							Pp
AY601142_Perdix_perdix_PPP1	Perdix perdix	Finland	unknow													334	AY601142	DL073	Group1	Group1							Pp
AY601143_Perdix_perdix_PPP2	Perdix perdix	Finland	unknow													334	AY601143	DL092	Group1	Group1							Pp
AY601144_Perdix_perdix_PPP3	Perdix perdix	Finland	unknow													334	AY601144	DL068	Group1	Group1							Pp
AY601145_Perdix_perdix_PPP5	Perdix perdix	Finland	unknow													334	AY601145	DL075	Group1	Group1							Pp
AY601146_Perdix_perdix_PPP4	Perdix perdix	Finland	unknow													334	AY601146	DL077	Group1	Group1							Pp
AY601147_Perdix_perdix_PPPC1	Perdix perdix	Finland	unknow													334	AY601147	DL084	Group1	Group1							Pp
AY601148_Perdix_perdix_PPPC2	Perdix perdix	Finland	unknow													334	AY601148	DL064	Group1	Group1							Pp
AY601149_Perdix_perdix_PPPC3	Perdix perdix	Finland	unknow													334	AY601149	DL101	Group1	Group1							Pp
AY601150_Perdix_perdix_PPPC4	Perdix perdix	Finland	unknow													334	AY601150	DL102	Group1	Group1							Pp
AY601151_Perdix_perdix_PPPC5	Perdix perdix	Finland	unknow													334	AY601151	DL075	Group1	Group1							Pp
AY601152_Perdix_perdix_PPPC6	Perdix perdix	Finland	unknow													334	AY601152	DL075	Group1	Group1							Pp
AY601153_Perdix_perdix_PPPC7	Perdix perdix	Finland	unknow													333	AY601153	DL067	Group1	Group1							Pp
C_ACKEY1	Alectoris chukar	Israel	unknow													391	DQ679476	DL147	Group2	Group3							Ac
C_ACKPK1	Alectoris chukar	China	unknow													391	DQ679477	DL169	Group2	Group3							Ac
CA1B	Perdix perdix	Italy	wild	331		CMOS024	Group1	Group1	group2	group17	617		COI020	Group1	Group1	374		DL075	Group1	Group1	1	1	1	1	P	Pp	Pp
CAIB_R	Perdix perdix	Italy	wild													352		DL078	Group1	Group1							Pp
campioCp	Perdix perdix	Italy	collection								425		COI060	Group2	Group2											Pp to Ag		x	II half ’800 - beginning '900
CampioCp2	Perdix perdix	Italy	collection								438		COI020	Group1	Group1											Pp			II half ’800 - beginning '900
CampioFF	Alectoris graeca	Italy	farmed								439		COI099	Group2	Group2											Ag
campioGF	Alectoris graeca	Italy	farmed								439		COI084	Group2	Group2											Ag
campioHF	Alectoris graeca	Italy	farmed								439		COI088	Group2	Group2											Ag
campioIF	Alectoris graeca	Italy	farmed								308		COI085	Group2	Group2											Ag
campioLF	Alectoris graeca	Italy	farmed								308		COI056	Group2	Group2											Ag
Campione_C	Perdix perdix	Italy	farmed								443		COI037	Group1	Group1											Pp
campione_F	Alectoris graeca	Italy	collection								417		COI017	Group1	Group1											Ag to Pp		x
campione_G_Federica	Alectoris graeca	Italy	farmed								510		COI084	Group2	Group2	719		DL208	Group2	Group2			1			Ag	Ag
campione_H_Federica	Alectoris graeca	Italy	farmed								511		COI088	Group2	Group2	755		DL208	Group2	Group2			1			Ag	Ag
campione_I_Federica	Alectoris graeca	Italy	farmed								314		COI085	Group2	Group2	755		DL208	Group2	Group2			1			Ag	Ag
CDP_H	Alectoris graeca	Italy	collection								326		COI057	Group2	Group2											Ag			II half ’800 - beginning '900
CdPieve	Perdix perdix	Italy	collection								203		COI035	Group1	Group1											Pp			beginning '900
CHU_C101	Alectoris chukar	Kashmir	unknow													857	AM850818	DL148	Group2	Group3							Ac
CHU_C102	Alectoris chukar	Kashmir	unknow													857	AM850819	DL149	Group2	Group3							Ac
CHU_C86	Alectoris chukar	Cyprus	unknow													857	AM850803	DL147	Group2	Group3							Ac
CHU_C87	Alectoris chukar	Cyprus	unknow													857	AM850804	DL146	Group2	Group3							Ac
CHUK_H81	Alectoris chukar	Kazakhistan	unknow													857	FM203205	DL144	Group2	Group3							Ac
CHUK_H83	Alectoris chukar	Georgia	unknow													857	FM203207	DL150	Group2	Group3							Ac
CHUK_H84	Alectoris chukar	Armenia	unknow													857	FM203208	DL145	Group2	Group3							Ac
CHUK_H85	Alectoris chukar	Armenia	unknow													857	FM203209	DL150	Group2	Group3							Ac
CHUK_H86	Alectoris chukar	Armenia	unknow													857	FM203210	DL150	Group2	Group3							Ac
CO_34	Alectoris graeca	Italy	collection								168		COI053	Group2	Group2	443		DL221	Group2	Group2			#REF!			Ag	Ag		1800
CO13_1	Alectoris chukar	Italy	farmed								370		COI076	Group2	Group3											Ac
CO13_2	Alectoris chukar	Italy	farmed								370		COI076	Group2	Group3											Ac
CO13_3	Alectoris chukar	Italy	farmed	331		CMOS016	Group2	Group4	group1	group04	370		COI076	Group2	Group3						1				A	Ac
CO13_4	Alectoris chukar	Italy	farmed								370		COI076	Group2	Group3											Ac
CO15_13	Alectoris graeca	Italy	collection													530		DL195	Group2	Group2							Ag		2015
CO15_24	Alectoris graeca	Italy	collection													727		DL183	Group2	Group2							Ag		2015
CO15_27	Alectoris graeca	Italy	collection	276		CMOS023	Group1	Group1	group2	group15	425		COI060	Group2	Group2	857		DL180	Group2	Group2	1	1	1	1	A to P	Ag	Ag	x	2004
CO15_30	Alectoris graeca	Italy	collection	331		CMOS016	Group2	Group4	group1	group04	397		COI024	Group1	Group1	778		DL183	Group2	Group2	1	1	1	1	A	Ag to Pp	Ag	x	2004
CO15_31	Alectoris graeca	Italy	collection	255		CMOS023	Group1	Group1	group2	group15	390		COI013	Group1	Group1	1150		DL186	Group2	Group2	1	1	1	1	A to P	Ag to Pp	Ag	x	2004
CO15_32	Alectoris graeca	Italy	collection	257		CMOS023	Group1	Group1	group2	group15	397		COI016	Group1	Group1	1152		DL183	Group2	Group2	1	1	1	1	A to P	Ag to Pp	Ag	x	2004
CO15_33	Alectoris graeca	Italy	collection								397		COI020	Group1	Group1	519		DL184	Group2	Group2			1			Ag to Pp	Ag	x	before 1996
CO15_38	Alectoris graeca	Italy	collection	331		CMOS008	Group2	Group3	group1	group06						673		DL183	Group2	Group2		1			A		Ag		2015
CO15_39	Alectoris graeca	Italy	collection								415		COI020	Group1	Group1											Ag to Pp		x	1994
CO15_392	Alectoris graeca	Italy	collection								428		COI025	Group1	Group1											Ag to Pp		x	1995
CO15_42	Alectoris graeca	Italy	collection	263		CMOS023	Group1	Group1	group2	group15						580		DL183	Group2	Group2		1			A to P		Ag	x	1995
CO15_45	Alectoris graeca	Italy	collection													650		DL159	Group2	Group3							Ag to Ac	x	1995
CO15_46	Alectoris graeca	Italy	collection	238		CMOS023	Group1	Group1	group2	group15						870		DL183	Group2	Group2		1			A to P		Ag	x	1995
CO15_50	Alectoris graeca	Italy	collection													585		DL183	Group2	Group2							Ag		1960
CO15_54	Alectoris graeca	Italy	collection													413		DL152	Group2	Group3							Ag to Ac	x	nd
CO15_57	Alectoris graeca	Italy	collection	314		CMOS020	Group1	Group1	group2	group10						935		DL189	Group2	Group2		1			A to P		Ag	x	1952
CO15_61	Alectoris graeca	Italy	collection	331		CMOS013	Group2	Group5	group1	group11															A
CO15_62	Alectoris graeca	Italy	collection	287		CMOS023	Group1	Group1	group2	group15						1152		DL185	Group2	Group2		1			A to P		Ag	x	1908
CO163_GB	Alectoris graeca	Italy	collection								260		COI056	Group2	Group2											Ag			later '800
CO165	Alectoris graeca	Italy	collection								354		COI059	Group2	Group2											Ag			1900
CO28_GRF	Alectoris graeca	Italy	collection								223		COI056	Group2	Group2											Ag
CO29_GR4	Alectoris graeca	Italy	collection								147		COI033	Group1	Group1											Ag to Pp		x	2004
CO30_GF2	Alectoris graeca	Italy	collection								164		COI065	Group2	Group2											Ag
CO41	Alectoris graeca	Italy	collection								220		COI094	Group2	Group2											Ag
CO45	Alectoris graeca	Italy	collection								223		COI056	Group2	Group2											Ag
CO46_GR4	Alectoris graeca	Italy	collection								223		COI066	Group2	Group2											Ag
CO48_GR4	Alectoris graeca	Italy	collection								145		COI056	Group2	Group2											Ag
CO49_GR4	Alectoris graeca	Italy	collection								161		COI032	Group1	Group1											Ag to Pp		x	1960
CO57_GR4	Alectoris graeca	Italy	collection								167		COI056	Group2	Group2											Ag
CO61_GR4	Alectoris graeca	Italy	collection								136		COI056	Group2	Group2											Ag
CO66	Alectoris graeca	Italy	collection								354		COI056	Group2	Group2											Ag
COf238	Alectoris graeca	Italy	collection								224		COI095	Group2	Group2											Ag
COR438	Alectoris graeca	Italy	collection								147		COI033	Group1	Group1											Ag to Pp		x	2015
D66891_Perdix_perdix	Perdix perdix	NA	unknow													374	D66891	DL075	Group1	Group1							Pp
E10	Perdix perdix	NA	unknow													332		DL016	Group1	Group1							Pp
E11	Perdix perdix	NA	unknow													332		DL025	Group1	Group1							Pp
E12	Perdix perdix	NA	unknow													332		DL022	Group1	Group1							Pp
E13	Perdix perdix	NA	unknow													332		DL012	Group1	Group1							Pp
E14	Perdix perdix	NA	unknow													332		DL021	Group1	Group1							Pp
E15	Perdix perdix	NA	unknow													332		DL020	Group1	Group1							Pp
E2	Perdix perdix	Finland	unknow													332		DL006	Group1	Group1							Pp
E4	Perdix perdix	NA	unknow													332		DL014	Group1	Group1							Pp
E5	Perdix perdix	NA	unknow													332		DL005	Group1	Group1							Pp
E7	Perdix perdix	NA	unknow													332		DL001	Group1	Group1							Pp
E8	Perdix perdix	NA	unknow													332		DL002	Group1	Group1							Pp
E9	Perdix perdix	NA	unknow													332		DL015	Group1	Group1							Pp
F1_CMOS	Alectoris graeca	Italy	farmed	331		CMOS016	Group2	Group4	group1	group04	575		COI062	Group2	Group2						1				A	Ag
F2_glob	Alectoris graeca	Italy	farmed								575		COI062	Group2	Group2											Ag
F3_CMOS	Alectoris graeca	Italy	farmed	331		CMOS016	Group2	Group4	group1	group04	440		COI047	Group2	Group2						1				A	Ag
F4_CMOS	Alectoris graeca	Italy	farmed	331		CMOS016	Group2	Group4	group1	group04	575		COI062	Group2	Group2						1				A	Ag
F5_CMOS	Alectoris graeca	Italy	farmed	331		CMOS016	Group2	Group4	group1	group04	575		COI062	Group2	Group2						1				A	Ag
F6_CMOS	Alectoris graeca	Italy	farmed	331		CMOS016	Group2	Group4	group1	group04															A
F7_CMOS	Alectoris graeca	Italy	farmed	331		CMOS016	Group2	Group4	group1	group04	440		COI051	Group2	Group2						1				A	Ag
F8_CMOS	Alectoris graeca	Italy	farmed	331		CMOS016	Group2	Group4	group1	group04	575		COI062	Group2	Group2						1				A	Ag
F9-MCU_2_2_	Perdix perdix	Italy	wild													374		DL075	Group1	Group1							Pp
GR_Alps	Alectoris graeca	Italy	wild													857		DL183	Group2	Group2							Ag
GR_Sicil	Alectoris graeca	Italy	wild													857		DL227	Group2	Group2							Ag
GRAE_H1	Alectoris graeca	Italy	wild													391	AJ555843	DL178	Group2	Group2							Ag
GRAE_H10	Alectoris graeca	Italy-Albania- Greece	wild													391	AJ555850	DL208	Group2	Group2							Ag
GRAE_H11	Alectoris graeca	Albania	unknow													391	AJ555851	DL210	Group2	Group2							Ag
GRAE_H12	Alectoris graeca	Italy-Albania- Greece	wild													391	AJ555852	DL218	Group2	Group2							Ag
GRAE_H13	Alectoris graeca	Albania - Greece	unknow													391	AJ555853	DL200	Group2	Group2							Ag
GRAE_H14	Alectoris graeca	Italy	wild													391	AJ555854	DL179	Group2	Group2							Ag
GRAE_H15	Alectoris graeca	Italy	wild													391	AJ555855	DL193	Group2	Group2							Ag
GRAE_H17	Alectoris graeca	Italy	wild													391	AJ555856	DL227	Group2	Group2							Ag
GRAE_H18	Alectoris graeca	Italy	wild													391	AJ555857	DL226	Group2	Group2							Ag
GRAE_H19	Alectoris graeca	Italy	wild													391	AJ555858	DL224	Group2	Group2							Ag
GRAE_H2	Alectoris graeca	Italy	wild													391	AJ555844	DL192	Group2	Group2							Ag
GRAE_H20	Alectoris graeca	Italy	wild													391	AJ555859	DL225	Group2	Group2							Ag
GRAE_H23	Alectoris graeca	Italy - Greece	wild													390	AJ555860	DL208	Group2	Group2							Ag
GRAE_H24	Alectoris graeca	Italy - Greece	wild													391	AJ555861	DL209	Group2	Group2							Ag
GRAE_H27	Alectoris graeca	Greece	unknow													391	AJ555862	DL199	Group2	Group2							Ag
GRAE_H28	Alectoris graeca	Greece	unknow													391	AJ555863	DL220	Group2	Group2							Ag
GRAE_H29	Alectoris graeca	Greece	unknow													391	AJ555864	DL202	Group2	Group2							Ag
GRAE_H3	Alectoris graeca	Italy	wild													391	AJ555845	DL195	Group2	Group2							Ag
GRAE_H4	Alectoris graeca	Italy	wild													391	AJ555846	DL191	Group2	Group2							Ag
GRAE_H5	Alectoris graeca	Italy	wild													390	AJ555847	DL177	Group2	Group2							Ag
GRAE_H6	Alectoris graeca	Italy	wild													391	AJ555848	DL187	Group2	Group2							Ag
GRAE_H8	Alectoris graeca	Italy-Albania- Greece	wild													391	AJ555849	DL203	Group2	Group2							Ag
GRAEH113	Alectoris graeca	Italy	wild													857	FM203237	DL208	Group2	Group2							Ag
GRE1	Alectoris graeca	unknow	wild								622		COI062	Group2	Group2	842		DL208	Group2	Group2			1			Ag	Ag
GRE2	Alectoris graeca	unknow	wild	331		CMOS010	Group2	Group4	group1	group03	624		COI062	Group2	Group2	871		DL205	Group2	Group2	1	1	1	1	A	Ag	Ag
GU214234_Alectoris_chukar_falk	Alectoris chukar	NA	unknow	331	GU214234	CMOS003	Group2	Group10	group1	group08															A
GU214235_Alectoris_chukar_pota	Alectoris chukar	NA	unknow	331	GU214235	CMOS001	Group2	Group11	group1	group07															A
GU214236_Alectoris_magna_404	Alectoris magna	NA	unknow	331	GU214236	CMOS004	Group2	Group12	group1	group08															A
GU214237_Alectoris_chukar_pube	Alectoris chukar	NA	unknow	331	GU214237	CMOS002	Group2	Group13	group1	group07															A
GU214238_Perdix_dauurica_susch	Perdix dauurica	NA	unknow	331	GU214238	CMOS026	Group1	Group1	group2	group13															P
GU214239_Perdix_dauurica_dauur	Perdix dauurica	NA	unknow	331	GU214239	CMOS026	Group1	Group1	group2	group13															P
GU214240_Perdix_dauurica_susch	Perdix dauurica	NA	unknow	331	GU214240	CMOS026	Group1	Group1	group2	group13															P
GU214241_Perdix_perdix_702	Perdix perdix	NA	unknow	331	GU214241	CMOS023	Group1	Group1	group2	group15															P
GU214242_Perdix_perdix_708	Perdix perdix	NA	unknow	331	GU214242	CMOS021	Group1	Group14	group2	group16															P
GU214243_Perdix_dauurica_przew	Perdix dauurica	NA	unknow	331	GU214243	CMOS025	Group1	Group15	group2	group12															P
GU214244_Perdix_hodgsoniae_hod	Perdix hodgsoniae	NA	unknow	331	GU214244	CMOS017	Group1	Group1	group2	group09															P
GU214245_Perdix_hodgsoniae_sif	Perdix hodgsoniae	NA	unknow	331	GU214245	CMOS018	Group1	Group1	group2	group09															P
GU214246_Perdix_hodgsoniae_kos	Perdix hodgsoniae	NA	unknow	331	GU214246	CMOS018	Group1	Group1	group2	group09															P
GU827386	Perdix perdix	Italy	farmed													374	GU827386	DL094	Group1	Group1							Pp
GU951807_1	Alectoris rufa	Italy	farmed								649	GU951807	COI071	Group2	Group4											Ar
GU951808_1	Perdix perdix	Italy	farmed								651	GU951808	COI021	Group1	Group1											Pp
GUA1	Alectoris graeca	Italy	wild								310		COI058	Group2	Group2	877		DL195	Group2	Group2			1			Ag	Ag
GUA2	Alectoris graeca	Italy	wild								310		COI058	Group2	Group2	943		DL183	Group2	Group2			1			Ag	Ag
HQ674669_Alectoris_rufa_H3	Alectoris rufa	Spain	unknow													645	HQ674669	DL110	Group2	Group6							Ar
HQ674670_Alectoris_rufa_H4	Alectoris rufa	Spain	unknow													645	HQ674670	DL126	Group2	Group5							Ar
HQ674671_Alectoris_rufa_H5	Alectoris rufa	Spain	unknow													645	HQ674671	DL167	Group2	Group3							Ar to Ac	x
HQ674672_Alectoris_rufa_H6	Alectoris rufa	Spain	unknow													645	HQ674672	DL122	Group2	Group5							Ar
HQ674673_Alectoris_rufa_H7	Alectoris rufa	Spain	unknow													645	HQ674673	DL132	Group2	Group5							Ar
HQ674674_Alectoris_rufa_H8	Alectoris rufa	Spain	unknow													645	HQ674674	DL164	Group2	Group3							Ar to Ac	x
HQ674675_Alectoris_rufa_H9	Alectoris rufa	Spain	unknow													645	HQ674675	DL121	Group2	Group5							Ar
HQ674676_Alectoris_rufa_H10	Alectoris rufa	Spain	unknow													645	HQ674676	DL166	Group2	Group3							Ar to Ac	x
HQ674677_Alectoris_rufa_H11	Alectoris rufa	Spain	unknow													644	HQ674677	DL120	Group2	Group5							Ar
HQ674678_Alectoris_rufa_H12	Alectoris rufa	Spain	unknow													645	HQ674678	DL143	Group2	Group5							Ar
HQ674679_Alectoris_rufa_H17	Alectoris rufa	Spain	unknow													645	HQ674679	DL111	Group2	Group5							Ar
HQ674680_Alectoris_rufa_H18	Alectoris rufa	Spain	unknow													645	HQ674680	DL169	Group2	Group3							Ar to Ac	x
HQ674681_Alectoris_rufa_H19	Alectoris rufa	Spain	unknow													645	HQ674681	DL112	Group2	Group5							Ar
HQ674682_Alectoris_rufa_H20	Alectoris rufa	Spain	unknow													645	HQ674682	DL123	Group2	Group5							Ar
HQ674683_Alectoris_rufa_H21	Alectoris rufa	Spain	unknow													645	HQ674683	DL141	Group2	Group5							Ar
HQ674684_Alectoris_rufa_H22	Alectoris rufa	Spain	unknow													645	HQ674684	DL124	Group2	Group5							Ar
HQ674685_Alectoris_rufa_H23	Alectoris rufa	Spain	unknow													644	HQ674685	DL119	Group2	Group5							Ar
HQ674686_Alectoris_rufa_H24	Alectoris rufa	Spain	unknow													645	HQ674686	DL125	Group2	Group5							Ar
HQ674687_Alectoris_rufa_H25	Alectoris rufa	Spain	unknow													645	HQ674687	DL154	Group2	Group3							Ar to Ac	x
HQ674688_Alectoris_rufa_H26	Alectoris rufa	Spain	unknow													645	HQ674688	DL129	Group2	Group5							Ar
HQ674689_Alectoris_rufa_H27	Alectoris rufa	Spain	unknow													645	HQ674689	DL117	Group2	Group5							Ar
HQ674690_Alectoris_rufa_H28	Alectoris rufa	Spain	unknow													645	HQ674690	DL114	Group2	Group5							Ar
HQ674691_Alectoris_rufa_H29	Alectoris rufa	Spain	unknow													644	HQ674691	DL115	Group2	Group5							Ar
HQ674692_Alectoris_rufa_H30	Alectoris rufa	Spain	unknow													645	HQ674692	DL127	Group2	Group5							Ar
HQ674693_Alectoris_rufa_H31	Alectoris rufa	Spain	unknow													645	HQ674693	DL130	Group2	Group5							Ar
HQ674694_Alectoris_rufa_H32	Alectoris rufa	Spain	unknow													644	HQ674694	DL131	Group2	Group5							Ar
HQ674695_Alectoris_rufa_H33	Alectoris rufa	Spain	unknow													645	HQ674695	DL133	Group2	Group5							Ar
HQ674696_Alectoris_rufa_H34	Alectoris rufa	France	unknow													645	HQ674696	DL113	Group2	Group5							Ar
HQ674697_Alectoris_rufa_H35	Alectoris rufa	France	unknow													643	HQ674697	DL168	Group2	Group3							Ar to Ac	x
HQ674698_Alectoris_rufa_H36	Alectoris rufa	France	unknow													645	HQ674698	DL116	Group2	Group5							Ar
HQ674699_Alectoris_rufa_H37	Alectoris rufa	France	unknow													645	HQ674699	DL128	Group2	Group5							Ar
JN817437_Perdix_perdix_PPDK1	Perdix perdix	Denmark	unknow													334	JN817437	DL043	Group1	Group1							Pp
JN817438_Perdix_perdix_PPDK2	Perdix perdix	Denmark	unknow													334	JN817438	DL037	Group1	Group1							Pp
JN817439_Perdix_perdix_PPDK3	Perdix perdix	Denmark	unknow													334	JN817439	DL075	Group1	Group1							Pp
JN817440_Perdix_perdix_PPDK4	Perdix perdix	Denmark	unknow													334	JN817440	DL040	Group1	Group1							Pp
JN817441_Perdix_perdix_PPDK5	Perdix perdix	Denmark	unknow													328	JN817441	DL040	Group1	Group1							Pp
JN817442_Perdix_perdix_PPDK6	Perdix perdix	Denmark	unknow													334	JN817442	DL060	Group1	Group1							Pp
JN817443_Perdix_perdix_PPDK7	Perdix perdix	Denmark	unknow													334	JN817443	DL056	Group1	Group1							Pp
JN817444_Perdix_perdix_PPUNDK8	Perdix perdix	Denmark	unknow													335	JN817444	DL016	Group1	Group1							Pp
JN817445_Perdix_perdix_PPDK9	Perdix perdix	Denmark	unknow													334	JN817445	DL071	Group1	Group1							Pp
JN817446_Perdix_perdix_PPDKC10	Perdix perdix	Denmark	unknow													334	JN817446	DL098	Group1	Group1							Pp
JQ713671_Alectoris_chukar	Alectoris chukar	NA	unknow	331	JQ713671	CMOS016	Group2	Group4	group1	group04															A
KT180220_1_Alectoris_graeca_isolate_0_cytochrome_c	Alectoris graeca	Italy	collection								312	KT180220	COI035	Group1	Group1											Ag to Pp		x	nd
KT180221_1_Alectoris_graeca_isolate_7_cytochrome_c	Alectoris graeca	Italy	collection								312	KT180221	COI035	Group1	Group1											Ag to Pp		x	nd
KT180222_1_Alectoris_graeca_isolate_9_cytochrome_c	Alectoris graeca	Italy	collection								312	KT180222	COI028	Group1	Group1											Ag to Pp		x	nd
KT180223_1_Alectoris_graeca_isolate_10_cytochrome	Alectoris graeca	Italy	collection								312	KT180223	COI028	Group1	Group1											Ag to Pp		x	nd
KT180224_1_Alectoris_graeca_isolate_8_cytochrome_c	Alectoris graeca	Italy	collection								312	KT180224	COI036	Group1	Group1											Ag to Pp		x	1905
KX838508_Perdix_perdix	Perdix perdix	China	unknow													395	KX838508	DL018	Group1	Group1							Pp
L	Alectoris graeca	Italy	farmed													755		DL208	Group2	Group2							Ag
Leonessa_F	Perdix perdix	Italy	collection								469		COI003	Group1	Group6	877		DL183	Group2	Group2			1			Pp to Pd	Pp to Ag	x	1960
M1	Alectoris graeca	Italy	farmed	331		CMOS016	Group2	Group4	group1	group04															A
M2	Alectoris graeca	Italy	farmed	331		CMOS016	Group2	Group4	group1	group04	389		COI064	Group2	Group2						1				A	Ag
M5	Alectoris graeca	Italy	farmed	331		CMOS016	Group2	Group4	group1	group04	364		COI045	Group2	Group2						1				A	Ag
M6	Alectoris graeca	Italy	farmed	331		CMOS016	Group2	Group4	group1	group04															A
M7	Alectoris graeca	Italy	farmed	331		CMOS016	Group2	Group4	group1	group04															A
MAC1	Alectoris graeca	Italy	wild													872		DL202	Group2	Group2							Ag
MAR1_	Alectoris graeca	Italy	farmed								627		COI062	Group2	Group2	943		DL208	Group2	Group2			1			Ag	Ag
MAR10_	Alectoris graeca	Italy	farmed								619		COI062	Group2	Group2	579		DL208	Group2	Group2			1			Ag	Ag
MAR11_	Alectoris graeca	Italy	farmed								682		COI062	Group2	Group2	872		DL183	Group2	Group2			1			Ag	Ag
MAR12_	Alectoris graeca	Italy	farmed								618		COI054	Group2	Group2	877		DL183	Group2	Group2			1			Ag	Ag
MAR2_	Alectoris graeca	Italy	farmed	331		CMOS016	Group2	Group4	group1	group04	682		COI063	Group2	Group2	679		DL208	Group2	Group2	1	1	1	1	A	Ag	Ag
MAR21_	Alectoris graeca	Italy	farmed													872		DL200	Group2	Group2							Ag
MAR22_	Alectoris graeca	Italy	farmed								678		COI062	Group2	Group2	870		DL213	Group2	Group2			1			Ag	Ag
MAR23_	Alectoris graeca	Italy	farmed								678		COI062	Group2	Group2	879		DL213	Group2	Group2			1			Ag	Ag
MAR24_	Alectoris graeca	Italy	farmed								678		COI062	Group2	Group2	877		DL213	Group2	Group2			1			Ag	Ag
MAR26_	Alectoris graeca	Italy	farmed								678		COI062	Group2	Group2	928		DL208	Group2	Group2			1			Ag	Ag
MAR27_	Alectoris graeca	Italy	farmed								678		COI062	Group2	Group2	877		DL212	Group2	Group2			1			Ag	Ag
MAR28_	Alectoris graeca	Italy	farmed								682		COI063	Group2	Group2	872		DL208	Group2	Group2			1			Ag	Ag
MAR29_	Alectoris graeca	Italy	farmed								682		COI063	Group2	Group2	877		DL208	Group2	Group2			1			Ag	Ag
MAR3_	Alectoris graeca	Italy	farmed								678		COI062	Group2	Group2	862		DL208	Group2	Group2			1			Ag	Ag
MAR31_	Alectoris graeca	Italy	farmed								682		COI063	Group2	Group2	881		DL208	Group2	Group2			1			Ag	Ag
MAR33_	Alectoris graeca	Italy	farmed								678		COI062	Group2	Group2	881		DL212	Group2	Group2			1			Ag	Ag
MAR4_	Alectoris graeca	Italy	farmed								678		COI062	Group2	Group2	845		DL200	Group2	Group2			1			Ag	Ag
MAR5_	Alectoris graeca	Italy	farmed													605		DL208	Group2	Group2							Ag
MAR6_	Alectoris graeca	Italy	farmed								682		COI062	Group2	Group2	562		DL208	Group2	Group2			1			Ag	Ag
MAR7_	Alectoris graeca	Italy	farmed								682		COI063	Group2	Group2	912		DL208	Group2	Group2			1			Ag	Ag
MAR8_	Alectoris graeca	Italy	farmed								682		COI063	Group2	Group2	877		DL208	Group2	Group2			1			Ag	Ag
MAR9_	Alectoris graeca	Italy	farmed													943		DL208	Group2	Group2							Ag
MAR9_2	Alectoris graeca	unknow	wild								682		COI063	Group2	Group2											Ag
MC2_FR2	Perdix perdix	Italy	wild								256		COI029	Group1	Group1											Pp
MC6_2_	Perdix perdix	Italy	wild													374		DL075	Group1	Group1							Pp
MCU	Perdix perdix	Italy	wild	331		CMOS023	Group1	Group1	group2	group15	671		COI021	Group1	Group1	541		DL048	Group1	Group1	1	1	1	1	P	Pp	Pp
ME_AF115404	Perdix perdix	Middle East	unknow													332		DL026	Group1	Group1							Pp
ME1	Alectoris graeca	Italy	wild	331		CMOS016	Group2	Group4	group1	group04	628		COI062	Group2	Group2	980		DL183	Group2	Group2	1	1	1	1	A	Ag	Ag
MH001696_Perdix_perdix_GRF001	Perdix perdix	Greece	unknow													374	MH001696	DL075	Group1	Group1							Pp
MH001697_Perdix_perdix_GRF002	Perdix perdix	Greece	unknow													374	MH001697	DL075	Group1	Group1							Pp
MH001698_Perdix_perdix_GRF008	Perdix perdix	Greece	unknow													374	MH001698	DL075	Group1	Group1							Pp
MH001699_Perdix_perdix_GRF012	Perdix perdix	Greece	unknow													374	MH001699	DL075	Group1	Group1							Pp
MH001700_Perdix_perdix_GRF013	Perdix perdix	Greece	unknow													374	MH001700	DL075	Group1	Group1							Pp
MH001701_Perdix_perdix_GRF014	Perdix perdix	Greece	unknow													374	MH001701	DL075	Group1	Group1							Pp
MH001702_Perdix_perdix_GRF021	Perdix perdix	Greece	unknow													374	MH001702	DL075	Group1	Group1							Pp
MH001703_Perdix_perdix_GRF023	Perdix perdix	Greece	unknow													374	MH001703	DL075	Group1	Group1							Pp
MH001704_Perdix_perdix_GRF024	Perdix perdix	Greece	unknow													374	MH001704	DL075	Group1	Group1							Pp
MH001705_Perdix_perdix_GRF025	Perdix perdix	Greece	unknow													374	MH001705	DL075	Group1	Group1							Pp
MH001706_Perdix_perdix_GRF034	Perdix perdix	Greece	unknow													374	MH001706	DL075	Group1	Group1							Pp
MH001707_Perdix_perdix_GRF035	Perdix perdix	Greece	unknow													374	MH001707	DL075	Group1	Group1							Pp
MH001708_Perdix_perdix_GRF036	Perdix perdix	Greece	unknow													374	MH001708	DL075	Group1	Group1							Pp
MH001709_Perdix_perdix_GRF044	Perdix perdix	Greece	unknow													374	MH001709	DL075	Group1	Group1							Pp
MH001710_Perdix_perdix_GRF045	Perdix perdix	Greece	unknow													374	MH001710	DL075	Group1	Group1							Pp
MH001711_Perdix_perdix_GRF046	Perdix perdix	Greece	unknow													374	MH001711	DL075	Group1	Group1							Pp
MH001712_Perdix_perdix_GRF047	Perdix perdix	Greece	unknow													374	MH001712	DL075	Group1	Group1							Pp
MH001713_Perdix_perdix_GRF048	Perdix perdix	Greece	unknow													374	MH001713	DL075	Group1	Group1							Pp
MH001714_Perdix_perdix_GRF049	Perdix perdix	Greece	unknow													374	MH001714	DL075	Group1	Group1							Pp
MH001715_Perdix_perdix_GRF050	Perdix perdix	Greece	unknow													374	MH001715	DL075	Group1	Group1							Pp
MH001716_Perdix_perdix_GRF051	Perdix perdix	Greece	unknow													374	MH001716	DL075	Group1	Group1							Pp
MH001717_Perdix_perdix_GRF052	Perdix perdix	Greece	unknow													374	MH001717	DL075	Group1	Group1							Pp
MH001718_Perdix_perdix_GRU001	Perdix perdix	Greece	unknow													374	MH001718	DL075	Group1	Group1							Pp
MH001719_Perdix_perdix_GRU002	Perdix perdix	Greece	unknow													374	MH001719	DL075	Group1	Group1							Pp
MH001720_Perdix_perdix_GRU003	Perdix perdix	Greece	unknow													374	MH001720	DL094	Group1	Group1							Pp
MH001721_Perdix_perdix_GRU004	Perdix perdix	Greece	unknow													374	MH001721	DL094	Group1	Group1							Pp
MH001722_Perdix_perdix_GRU005	Perdix perdix	Greece	unknow													374	MH001722	DL075	Group1	Group1							Pp
MH001723_Perdix_perdix_GRU006	Perdix perdix	Greece	unknow													374	MH001723	DL094	Group1	Group1							Pp
MH001724_Perdix_perdix_GRU007	Perdix perdix	Greece	unknow													374	MH001724	DL075	Group1	Group1							Pp
MH001725_Perdix_perdix_GRT001	Perdix perdix	Greece	unknow													375	MH001725	DL027	Group1	Group1							Pp
MH001726_Perdix_perdix_GRT002	Perdix perdix	Greece	unknow													375	MH001726	DL027	Group1	Group1							Pp
MH001727_Perdix_perdix_GRT003	Perdix perdix	Greece	unknow													375	MH001727	DL027	Group1	Group1							Pp
MH001728_Perdix_perdix_GRT004	Perdix perdix	Greece	unknow													375	MH001728	DL027	Group1	Group1							Pp
MH001729_Perdix_perdix_GRT005	Perdix perdix	Greece	unknow													375	MH001729	DL027	Group1	Group1							Pp
MH001730_Perdix_perdix_GRG001	Perdix perdix	Greece	unknow													375	MH001730	DL027	Group1	Group1							Pp
MH001731_Perdix_perdix_GRG004	Perdix perdix	Greece	unknow													375	MH001731	DL019	Group1	Group1							Pp
MH001732_Perdix_perdix_GRG005	Perdix perdix	Greece	unknow													375	MH001732	DL027	Group1	Group1							Pp
MH001733_Perdix_perdix_GRG006	Perdix perdix	Greece	unknow													375	MH001733	DL019	Group1	Group1							Pp
MH001734_Perdix_perdix_GRG007	Perdix perdix	Greece	unknow													375	MH001734	DL027	Group1	Group1							Pp
MH001735_Perdix_perdix_GRG008	Perdix perdix	Greece	unknow													375	MH001735	DL027	Group1	Group1							Pp
MH001736_Perdix_perdix_GRG009	Perdix perdix	Greece	unknow													375	MH001736	DL017	Group1	Group1							Pp
MH001737_Perdix_perdix_GRG011	Perdix perdix	Greece	unknow													375	MH001737	DL019	Group1	Group1							Pp
MH001738_Perdix_perdix_GRG012	Perdix perdix	Greece	unknow													375	MH001738	DL019	Group1	Group1							Pp
MH001739_Perdix_perdix_GRG013	Perdix perdix	Greece	unknow													375	MH001739	DL019	Group1	Group1							Pp
MH001740_Perdix_perdix_GRK002	Perdix perdix	Greece	unknow													375	MH001740	DL017	Group1	Group1							Pp
MH001741_Perdix_perdix_GRK003	Perdix perdix	Greece	unknow													375	MH001741	DL017	Group1	Group1							Pp
MH001742_Perdix_perdix_GRK004	Perdix perdix	Greece	unknow													375	MH001742	DL017	Group1	Group1							Pp
MH001743_Perdix_perdix_GRK005	Perdix perdix	Greece	unknow													375	MH001743	DL027	Group1	Group1							Pp
MH001744_Perdix_perdix_GRK006	Perdix perdix	Greece	unknow													375	MH001744	DL017	Group1	Group1							Pp
MH001745_Perdix_perdix_GRK007	Perdix perdix	Greece	unknow													375	MH001745	DL027	Group1	Group1							Pp
MH001746_Perdix_perdix_GRK008	Perdix perdix	Greece	unknow													375	MH001746	DL017	Group1	Group1							Pp
MH001747_Perdix_perdix_GRK009	Perdix perdix	Greece	unknow													375	MH001747	DL017	Group1	Group1							Pp
MH001748_Perdix_perdix_GRK010	Perdix perdix	Greece	unknow													375	MH001748	DL017	Group1	Group1							Pp
MH001749_Perdix_perdix_GRK011	Perdix perdix	Greece	unknow													375	MH001749	DL017	Group1	Group1							Pp
MH001750_Perdix_perdix_GRK012	Perdix perdix	Greece	unknow													375	MH001750	DL017	Group1	Group1							Pp
MH001751_Perdix_perdix_GRK013	Perdix perdix	Greece	unknow													375	MH001751	DL017	Group1	Group1							Pp
MH001752_Perdix_perdix_GRD001	Perdix perdix	Greece	unknow													375	MH001752	DL027	Group1	Group1							Pp
MR2	Alectoris graeca	Italy	wild													715		DL208	Group2	Group2							Ag
MR8	Alectoris graeca	Italy	wild								631		COI062	Group2	Group2	923		DL183	Group2	Group2			1			Ag	Ag
MT649229	Perdix perdix	Italy	farmed								670	MT649229	COI021	Group1	Group1											Pp
MT649230	Perdix perdix	Italy	farmed								670	MT649230	COI021	Group1	Group1											Pp
MT649231	Perdix perdix	Italy	farmed								674	MT649231	COI021	Group1	Group1											Pp
MT649232	Perdix perdix	Italy	farmed								674	MT649232	COI021	Group1	Group1											Pp
MT649233	Perdix perdix	Italy	farmed								674	MT649233	COI021	Group1	Group1											Pp
MT649234	Perdix perdix	Italy	farmed								674	MT649234	COI021	Group1	Group1											Pp
MT649235	Perdix perdix	Italy	farmed								674	MT649235	COI021	Group1	Group1											Pp
MT649236	Perdix perdix	Italy	farmed								401	MT649236	COI020	Group1	Group1											Pp
MT649237	Perdix perdix	Italy	farmed								422	MT649237	COI020	Group1	Group1											Pp
MT649238	Perdix perdix	Italy	farmed								416	MT649238	COI014	Group1	Group1											Pp
MT649239	Perdix perdix	Italy	farmed								402	MT649239	COI022	Group1	Group1											Pp
MT649240	Perdix perdix	Italy	farmed								401	MT649240	COI012	Group1	Group1											Pp
MT649241	Perdix perdix	Italy	wild								343	MT649241	COI035	Group1	Group1											Pp
MT649242	Perdix perdix	Italy	collection								177	MT649242	COI004	Group1	Group1											Pp
MT649243	Perdix perdix	Italy	farmed								418	MT649243	COI008	Group1	Group1											Pp
MT649244	Perdix perdix	Italy	collection								328	MT649244	COI035	Group1	Group1											Pp
MT649245	Perdix perdix	Italy	collection								224	MT649245	COI073	Group2	Group3											Pp to Ac		x	nd
MT649246	Perdix perdix	Italy	collection								211	MT649246	COI074	Group2	Group3											Pp to Ac		x	1970
MT649247	Perdix perdix	Italy	wild								343	MT649247	COI052	Group2	Group2											Pp to Ag		x	2016
MTE	Alectoris graeca	Italy	wild	331		CMOS016	Group2	Group4	group1	group04	623		COI062	Group2	Group2						1				A	Ag
MTE1	Alectoris graeca	Italy	wild													877		DL183	Group2	Group2							Ag
MV3	Alectoris graeca	Italy	wild	331		CMOS022	Group1	Group1	group2	group14						1147		DL183	Group2	Group2		1			A to P		Ag	x	2016
MV3_2	Alectoris graeca	Italy	wild								344		COI052	Group2	Group2	352		DL222	Group2	Group2			1			Ag	Ag
MV5	Perdix perdix	Italy	wild								328		COI035	Group1	Group1											Pp
MV6	Perdix perdix	Italy	wild								453		COI020	Group1	Group1	374		DL028	Group1	Group1			1			Pp	Pp
MV7	Perdix perdix	Italy	wild													374		DL075	Group1	Group1							Pp
MW_AF115405_Perdix_perdix_perd	Perdix perdix	NA	unknow													334	AF115405	DL084	Group1	Group1							Pp
MW_Appendix	Perdix perdix	NA	unknow													334		DL075	Group1	Group1							Pp
NC_020585_Alectoris_chukar	Alectoris chukar	NA	unknow								682	NC_020585	COI079	Group2	Group3											Ac
NC_039843_Perdix_perdix	Perdix perdix	NA	unknow													376	NC_039843	DL018	Group1	Group1							Pp
P1	Perdix perdix	Italy	collection	306		CMOS019	Group1	Group1	group2	group10						580		DL186	Group2	Group2		1			P		Pp to Ag	x	nd
P11	Perdix perdix	Italy	collection								414		COI020	Group1	Group1											Pp
P2	Perdix perdix	Italy	collection								413		COI025	Group1	Group1	592		DL190	Group2	Group2			1			Pp	Pp to Ag	x	nd
P3	Perdix perdix	Italy	collection	314		CMOS020	Group1	Group1	group2	group10						580		DL216	Group2	Group2		1			P		Pp to Ag	x	nd
P5	Perdix perdix	Italy	collection								468		COI020	Group1	Group1											Pp
P6	Perdix perdix	Italy	collection								449		COI019	Group1	Group1											Pp
Pdauurica_UWBM_59982	Perdix dauurica	Mongolia	unknow								658	GQ482331	COI002	Group1	Group6											Pd
Pdauurica_UWBM_66631	Perdix dauurica	Russia	unknow								658	GQ482330	COI002	Group1	Group6											Pd
PG3B	Perdix perdix	Italy	wild													374		DL070	Group1	Group1							Pp
PG4B	Perdix perdix	Italy	wild								453		COI020	Group1	Group1	374		DL049	Group1	Group1			1			Pp	Pp
Pietralunga_1	Perdix perdix	Italy	collection								203		COI027	Group1	Group1											Pp			1969
Pietralunga_2	Perdix perdix	Italy	collection								314		COI007	Group1	Group1											Pp			1973
PP_A	Perdix perdix	Italy	collection	331		CMOS023	Group1	Group1	group2	group15															P
PP_B	Perdix perdix	Italy	collection	331		CMOS023	Group1	Group1	group2	group15	602		COI020	Group1	Group1						1				P	Pp
PP_C	Perdix perdix	Italy	collection	331		CMOS023	Group1	Group1	group2	group15	402		COI020	Group1	Group1						1				P	Pp
PP_D	Perdix perdix	Italy	collection	331		CMOS023	Group1	Group1	group2	group15	594		COI007	Group1	Group1	588		DL173	Group2	Group3	1	1	1	1	P	Pp	Pp to Ac	x	beginning '900
PP_E	Perdix perdix	Italy	collection	331		CMOS023	Group1	Group1	group2	group15	595		COI020	Group1	Group1	588		DL194	Group2	Group2	1	1	1	1	P	Pp	Pp to Ag	x	beginning '900
pp_F	Perdix perdix	Italy	collection								413		COI017	Group1	Group1											Pp
pp_plunga	Perdix perdix	Italy	collection								319		COI009	Group1	Group1											Pp
PP01	Perdix perdix	Italy	collection	331		CMOS023	Group1	Group1	group2	group15	180		COI004	Group1	Group1						1				P	Pp
PP02	Perdix perdix	Italy	collection	331		CMOS022	Group1	Group1	group2	group14	225		COI067	Group2	Group2						1				P	Pp to Ag		x	nd
PP03	Perdix perdix	Italy	collection	331		CMOS024	Group1	Group1	group2	group17	210		COI067	Group2	Group2						1				P	Pp to Ag		x	nd
PP04	Perdix perdix	Italy	collection	331		CMOS011	Group2	Group16	group1	group06	224		COI055	Group2	Group2						1				P to A	Pp to Ag		x	nd
PP05_RF	Perdix perdix	Italy	collection								224		COI033	Group1	Group1											Pp
PP07	Perdix perdix	Italy	collection								367		COI031	Group1	Group1											Pp
PP09	Perdix perdix	Italy	collection								370		COI033	Group1	Group1											Pp
Pp11_COI	Perdix perdix	Italy	collection								182		COI076	Group2	Group3											Pp to Ac		x	nd
PP15_03	Perdix perdix	Italy	collection								402		COI020	Group1	Group1											Pp			1982
PP15_04	Perdix perdix	Italy	collection								413		COI020	Group1	Group1											Pp			1982
PP15_06	Perdix perdix	Italy	collection								225		COI073	Group2	Group3	372		DL195	Group2	Group2			1			Pp to Ac	Pp to Ag	x	1800
PP15_07	Perdix perdix	Italy	collection													372		DL195	Group2	Group2							Pp to Ag	x	1800
PP15_08	Perdix perdix	Italy	collection	303		CMOS023	Group1	Group1	group2	group15						372		DL181	Group2	Group2		1			P		Pp to Ag	x	ante 1900
PP15_09	Perdix perdix	Italy	collection	312		CMOS023	Group1	Group1	group2	group15	404		COI006	Group1	Group1	372		DL182	Group2	Group2	1	1	1	1	P	Pp	Pp to Ag	x	ante 1900
PP15_10	Perdix perdix	Italy	collection	314		CMOS023	Group1	Group1	group2	group15	402		COI015	Group1	Group1	372		DL197	Group2	Group2	1	1	1	1	P	Pp	Pp to Ag	x	ante 1833
PP15_29	Perdix perdix	Italy	farmed								414		COI020	Group1	Group1	374		DL075	Group1	Group1			1			Pp	Pp
PP15_30	Perdix perdix	Italy	farmed								402		COI020	Group1	Group1	374		DL046	Group1	Group1			1			Pp	Pp
PP15_31	Perdix perdix	Italy	farmed								405		COI020	Group1	Group1	374		DL075	Group1	Group1			1			Pp	Pp
PP15_32	Perdix perdix	Italy	farmed								415		COI020	Group1	Group1	374		DL075	Group1	Group1			1			Pp	Pp
PP15_33	Perdix perdix	Italy	farmed								415		COI020	Group1	Group1	374		DL075	Group1	Group1			1			Pp	Pp
PP15_34	Perdix perdix	Italy	farmed								404		COI022	Group1	Group1	374		DL075	Group1	Group1			1			Pp	Pp
PP15_35	Perdix perdix	Italy	farmed								415		COI020	Group1	Group1	374		DL075	Group1	Group1			1			Pp	Pp
PP15_36	Perdix perdix	Italy	farmed								415		COI020	Group1	Group1	374		DL094	Group1	Group1			1			Pp	Pp
PP15_37	Perdix perdix	Italy	farmed	331		CMOS023	Group1	Group1	group2	group15	415		COI018	Group1	Group1	374		DL075	Group1	Group1	1	1	1	1	P	Pp	Pp
PP15_38	Perdix perdix	Italy	farmed	331		CMOS023	Group1	Group1	group2	group15						374		DL075	Group1	Group1		1			P		Pp
PP15_39	Perdix perdix	Italy	farmed	331		CMOS023	Group1	Group1	group2	group15	414		COI020	Group1	Group1	374		DL046	Group1	Group1	1	1	1	1	P	Pp	Pp
PP15_40	Perdix perdix	Italy	farmed								415		COI018	Group1	Group1											Pp
PP15_41	Perdix perdix	Italy	farmed	331		CMOS023	Group1	Group1	group2	group15	410		COI020	Group1	Group1	374		DL075	Group1	Group1	1	1	1	1	P	Pp	Pp
PP15_42	Perdix perdix	Italy	farmed								413		COI020	Group1	Group1	374		DL075	Group1	Group1			1			Pp	Pp
PP15_43	Perdix perdix	Italy	farmed	329		CMOS023	Group1	Group1	group2	group15	403		COI022	Group1	Group1	524		DL075	Group1	Group1	1	1	1	1	P	Pp	Pp
PP15_44	Perdix perdix	Italy	farmed								402		COI023	Group1	Group1	374		DL094	Group1	Group1			1			Pp	Pp
PP15_45	Perdix perdix	Italy	farmed	331		CMOS023	Group1	Group1	group2	group15	401		COI023	Group1	Group1						1				P	Pp
PP15_46	Perdix perdix	Italy	farmed													374		DL075	Group1	Group1							Pp
PP19_1	Perdix perdix	Italy	wild													372		DL195	Group2	Group2							Pp to Ag	x	2016
PP19_10	Perdix perdix	Italy	wild								305		COI035	Group1	Group1											Pp
PP19_11	Perdix perdix	Italy	wild								312		COI035	Group1	Group1											Pp
PP19_12	Perdix perdix	Italy	wild								313		COI040	Group1	Group1											Pp
PP19_13	Perdix perdix	Italy	wild								215		COI035	Group1	Group1											Pp
PP19_14	Perdix perdix	Italy	wild								203		COI035	Group1	Group1											Pp
PP19_15	Perdix perdix	Italy	wild								309		COI035	Group1	Group1											Pp
PP19_16	Perdix perdix	Italy	wild								212		COI035	Group1	Group1											Pp
PP19_17	Perdix perdix	Italy	wild								308		COI034	Group1	Group1											Pp
PP19_2	Perdix perdix	Italy	wild								295		COI056	Group2	Group2	379		DL198	Group2	Group2			1			Pp to Ag	Pp to Ag	x	2016
PP19_3	Perdix perdix	Italy	collection	331		CMOS011	Group2	Group16	group1	group06	213		COI074	Group2	Group3	399		DL169	Group2	Group3	1	1	1	1	P to A	Pp to Ac	Pp to Ac	x	1973
PP19_5	Perdix perdix	Italy	collection								211		COI074	Group2	Group3											Pp to Ac		x	1975
PP19_8	Perdix perdix	Italy	wild								290		COI041	Group1	Group1											Pp
PP19_9	Perdix perdix	Italy	wild								292		COI041	Group1	Group1											Pp
PP29	Perdix perdix	Italy	farmed								402		COI020	Group1	Group1											Pp
PP30	Perdix perdix	Italy	farmed								400		COI020	Group1	Group1											Pp
PP31	Perdix perdix	Italy	farmed								402		COI020	Group1	Group1											Pp
PP32	Perdix perdix	Italy	farmed								401		COI020	Group1	Group1											Pp
PP33	Perdix perdix	Italy	farmed								402		COI020	Group1	Group1											Pp
PP34	Perdix perdix	Italy	farmed								434		COI011	Group1	Group1											Pp
PP35	Perdix perdix	Italy	farmed								398		COI020	Group1	Group1											Pp
PP37	Perdix perdix	Italy	farmed								400		COI020	Group1	Group1											Pp
PP39	Perdix perdix	Italy	farmed								402		COI020	Group1	Group1											Pp
PP40	Perdix perdix	Italy	farmed								428		COI020	Group1	Group1											Pp
PP45	Perdix perdix	Italy	farmed								445		COI022	Group1	Group1											Pp
Pp8_COI	Perdix perdix	Italy	farmed								437		COI007	Group1	Group1											Pp
Pperdix_1B_4026	Perdix perdix	North America	unknow								659	DQ433893	COI021	Group1	Group1											Pp
Pperdix_BISE_Aves194	Perdix perdix	Scandinavia	unknow								619	GU572008	COI020	Group1	Group1											Pp
Pperdix_BISE_Aves474	Perdix perdix	Scandinavia	unknow								619	GU572007	COI020	Group1	Group1											Pp
Pperdix_CWS_27130	Perdix perdix	Canada	unknow								639	DQ433890	COI020	Group1	Group1											Pp
Pperdix_FMNH_365043	Perdix perdix	North America	unknow								616	DQ433070	COI020	Group1	Group1											Pp
Pperdix_FMNH_397045	Perdix perdix	North America	unknow								616	DQ433069	COI020	Group1	Group1											Pp
Pperdix_NHMO_BC403	Perdix perdix	Scandinavia	unknow								660	GU571529	COI010	Group1	Group1											Pp
Pperdix_NHMO_BC404	Perdix perdix	Scandinavia	unknow								669	GU571528	COI021	Group1	Group1											Pp
Pperdix_UWBM_66993	Perdix perdix	North America	unknow								636	DQ433892	COI020	Group1	Group1											Pp
Pperdix_UWBM_67004	Perdix perdix	North America	unknow								634	DQ433891	COI020	Group1	Group1											Pp
Pperdix_UWBM_71365	Perdix perdix	Russia	unknow								634	GQ482332	COI005	Group1	Group1											Pp
RA1	Alectoris graeca	Italy	wild	331		CMOS016	Group2	Group4	group1	group04	440		COI058	Group2	Group2	881		DL209	Group2	Group2	1	1	1	1	A	Ag	Ag
RA2	Alectoris graeca	Italy	wild													927		DL209	Group2	Group2							Ag
RA4	Alectoris graeca	Italy	wild	331		CMOS007	Group2	Group17	group1	group06	629		COI061	Group2	Group2	881		DL208	Group2	Group2	1	1	1	1	A	Ag	Ag
RUFA	Alectoris rufa	Italy	unknow								573	GU951807	COI071	Group2	Group4											Ar
SI3_2_	Perdix perdix	Italy	wild													374		DL075	Group1	Group1							Pp
SI4_2_	Perdix perdix	Italy	wild													374		DL075	Group1	Group1							Pp
SI5	Perdix perdix	Italy	wild								210		COI030	Group1	Group1	374		DL075	Group1	Group1			1			Pp	Pp
SI7_2_	Perdix perdix	Italy	wild													374		DL075	Group1	Group1							Pp
ST1	Perdix perdix	Italy	farmed													374		DL062	Group1	Group1							Pp
ST10	Perdix perdix	Italy	farmed													374		DL075	Group1	Group1							Pp
ST100	Perdix perdix	Italy	farmed													374		DL075	Group1	Group1							Pp
ST101	Perdix perdix	Italy	farmed													374		DL094	Group1	Group1							Pp
ST102	Perdix perdix	Italy	farmed													374		DL094	Group1	Group1							Pp
ST103	Perdix perdix	Italy	farmed													374		DL075	Group1	Group1							Pp
ST104	Perdix perdix	Italy	farmed													374		DL086	Group1	Group1							Pp
ST105	Perdix perdix	Italy	farmed													374		DL063	Group1	Group1							Pp
ST106	Perdix perdix	Italy	farmed													374		DL075	Group1	Group1							Pp
ST107	Perdix perdix	Italy	farmed													374		DL075	Group1	Group1							Pp
ST109	Perdix perdix	Italy	farmed													374		DL075	Group1	Group1							Pp
ST11	Perdix perdix	Italy	farmed													374		DL062	Group1	Group1							Pp
ST110	Perdix perdix	Italy	farmed													374		DL075	Group1	Group1							Pp
ST111	Perdix perdix	Italy	farmed													374		DL039	Group1	Group1							Pp
ST112	Perdix perdix	Italy	farmed													374		DL058	Group1	Group1							Pp
ST113	Perdix perdix	Italy	farmed													374		DL075	Group1	Group1							Pp
ST114	Perdix perdix	Italy	farmed													374		DL038	Group1	Group1							Pp
ST115	Perdix perdix	Italy	farmed													374		DL058	Group1	Group1							Pp
ST116	Perdix perdix	Italy	farmed													374		DL076	Group1	Group1							Pp
ST117	Perdix perdix	Italy	farmed													374		DL075	Group1	Group1							Pp
ST118	Perdix perdix	Italy	farmed													374		DL058	Group1	Group1							Pp
ST119	Perdix perdix	Italy	farmed													374		DL057	Group1	Group1							Pp
ST12	Perdix perdix	Italy	farmed								417		COI022	Group1	Group1	374		DL085	Group1	Group1			1			Pp	Pp
ST120	Perdix perdix	Italy	farmed													374		DL072	Group1	Group1							Pp
ST121	Perdix perdix	Italy	farmed													374		DL058	Group1	Group1							Pp
ST122	Perdix perdix	Italy	farmed													374		DL094	Group1	Group1							Pp
ST123	Perdix perdix	Italy	farmed													374		DL075	Group1	Group1							Pp
ST124	Perdix perdix	Italy	farmed													374		DL094	Group1	Group1							Pp
ST125	Perdix perdix	Italy	farmed													374		DL058	Group1	Group1							Pp
ST126	Perdix perdix	Italy	farmed													374		DL058	Group1	Group1							Pp
ST127	Perdix perdix	Italy	farmed													374		DL058	Group1	Group1							Pp
ST128	Perdix perdix	Italy	farmed													374		DL094	Group1	Group1							Pp
ST129	Perdix perdix	Italy	farmed													374		DL075	Group1	Group1							Pp
ST13	Perdix perdix	Italy	farmed													374		DL076	Group1	Group1							Pp
ST130	Perdix perdix	Italy	farmed													374		DL075	Group1	Group1							Pp
ST131	Perdix perdix	Italy	farmed													374		DL075	Group1	Group1							Pp
ST132	Perdix perdix	Italy	farmed													374		DL075	Group1	Group1							Pp
ST133	Perdix perdix	Italy	farmed													374		DL075	Group1	Group1							Pp
ST134	Perdix perdix	Italy	farmed													374		DL075	Group1	Group1							Pp
ST135	Perdix perdix	Italy	farmed													374		DL075	Group1	Group1							Pp
ST136	Perdix perdix	Italy	farmed													374		DL075	Group1	Group1							Pp
ST137	Perdix perdix	Italy	farmed													374		DL075	Group1	Group1							Pp
ST138	Perdix perdix	Italy	farmed													374		DL076	Group1	Group1							Pp
ST139	Perdix perdix	Italy	farmed													374		DL075	Group1	Group1							Pp
ST14	Perdix perdix	Italy	farmed													374		DL099	Group1	Group1							Pp
ST140	Perdix perdix	Italy	farmed													374		DL075	Group1	Group1							Pp
ST141	Perdix perdix	Italy	farmed													374		DL075	Group1	Group1							Pp
ST142	Perdix perdix	Italy	farmed													374		DL075	Group1	Group1							Pp
ST143	Perdix perdix	Italy	farmed													374		DL075	Group1	Group1							Pp
ST144	Perdix perdix	Italy	farmed													374		DL075	Group1	Group1							Pp
ST145	Perdix perdix	Italy	farmed													374		DL094	Group1	Group1							Pp
ST146	Perdix perdix	Italy	farmed													374		DL075	Group1	Group1							Pp
ST147	Perdix perdix	Italy	farmed													374		DL094	Group1	Group1							Pp
ST148	Perdix perdix	Italy	farmed													374		DL075	Group1	Group1							Pp
ST149	Perdix perdix	Italy	farmed													374		DL075	Group1	Group1							Pp
ST15	Perdix perdix	Italy	farmed													374		DL052	Group1	Group1							Pp
ST150	Perdix perdix	Italy	farmed													374		DL075	Group1	Group1							Pp
ST151	Perdix perdix	Italy	farmed													374		DL075	Group1	Group1							Pp
ST152	Perdix perdix	Italy	farmed													374		DL075	Group1	Group1							Pp
ST153	Perdix perdix	Italy	farmed													374		DL075	Group1	Group1							Pp
ST154	Perdix perdix	Italy	farmed													374		DL075	Group1	Group1							Pp
ST155	Perdix perdix	Italy	farmed													374		DL075	Group1	Group1							Pp
ST156	Perdix perdix	Italy	farmed													374		DL094	Group1	Group1							Pp
ST157	Perdix perdix	Italy	farmed													374		DL036	Group1	Group1							Pp
ST158	Perdix perdix	Italy	farmed													374		DL075	Group1	Group1							Pp
ST159	Perdix perdix	Italy	farmed													374		DL075	Group1	Group1							Pp
ST16	Perdix perdix	Italy	farmed													374		DL029	Group1	Group1							Pp
ST160	Perdix perdix	Italy	farmed													374		DL075	Group1	Group1							Pp
ST161	Perdix perdix	Italy	farmed													374		DL075	Group1	Group1							Pp
ST162	Perdix perdix	Italy	farmed													374		DL075	Group1	Group1							Pp
ST163	Perdix perdix	Italy	farmed													374		DL075	Group1	Group1							Pp
ST164	Perdix perdix	Italy	farmed													374		DL036	Group1	Group1							Pp
ST165	Perdix perdix	Italy	farmed													374		DL043	Group1	Group1							Pp
ST166	Perdix perdix	Italy	farmed													374		DL075	Group1	Group1							Pp
ST167	Perdix perdix	Italy	farmed													374		DL036	Group1	Group1							Pp
ST168	Perdix perdix	Italy	farmed													374		DL075	Group1	Group1							Pp
ST169	Perdix perdix	Italy	farmed													374		DL029	Group1	Group1							Pp
ST17	Perdix perdix	Italy	farmed													374		DL075	Group1	Group1							Pp
ST170	Perdix perdix	Italy	farmed													374		DL094	Group1	Group1							Pp
ST171	Perdix perdix	Italy	farmed													374		DL076	Group1	Group1							Pp
ST172	Perdix perdix	Italy	farmed													374		DL075	Group1	Group1							Pp
ST173	Perdix perdix	Italy	farmed													374		DL075	Group1	Group1							Pp
ST174	Perdix perdix	Italy	farmed													374		DL075	Group1	Group1							Pp
ST175	Perdix perdix	Italy	farmed													374		DL075	Group1	Group1							Pp
ST176	Perdix perdix	Italy	farmed													374		DL075	Group1	Group1							Pp
ST177	Perdix perdix	Italy	farmed													374		DL043	Group1	Group1							Pp
ST178	Perdix perdix	Italy	farmed													374		DL094	Group1	Group1							Pp
ST179	Perdix perdix	Italy	farmed													374		DL094	Group1	Group1							Pp
ST18	Perdix perdix	Italy	farmed													374		DL095	Group1	Group1							Pp
ST180	Perdix perdix	Italy	farmed													374		DL085	Group1	Group1							Pp
ST181	Perdix perdix	Italy	farmed													374		DL075	Group1	Group1							Pp
ST182	Perdix perdix	Italy	farmed													374		DL075	Group1	Group1							Pp
ST183	Perdix perdix	Italy	farmed													374		DL075	Group1	Group1							Pp
ST184	Perdix perdix	Italy	farmed													374		DL075	Group1	Group1							Pp
ST185	Perdix perdix	Italy	farmed													374		DL094	Group1	Group1							Pp
ST186	Perdix perdix	Italy	farmed													374		DL094	Group1	Group1							Pp
ST187	Perdix perdix	Italy	farmed													374		DL075	Group1	Group1							Pp
ST188	Perdix perdix	Italy	farmed													374		DL075	Group1	Group1							Pp
ST189	Perdix perdix	Italy	farmed													374		DL075	Group1	Group1							Pp
ST19	Perdix perdix	Italy	farmed													374		DL063	Group1	Group1							Pp
ST190	Perdix perdix	Italy	farmed													374		DL094	Group1	Group1							Pp
ST191	Perdix perdix	Italy	farmed													374		DL094	Group1	Group1							Pp
ST192	Perdix perdix	Italy	farmed													374		DL075	Group1	Group1							Pp
ST193	Perdix perdix	Italy	farmed													374		DL075	Group1	Group1							Pp
ST194	Perdix perdix	Italy	farmed													374		DL094	Group1	Group1							Pp
ST195	Perdix perdix	Italy	farmed													374		DL094	Group1	Group1							Pp
ST196	Perdix perdix	Italy	farmed													374		DL075	Group1	Group1							Pp
ST197	Perdix perdix	Italy	farmed													374		DL075	Group1	Group1							Pp
ST198	Perdix perdix	Italy	farmed													374		DL075	Group1	Group1							Pp
ST199	Perdix perdix	Italy	farmed													374		DL075	Group1	Group1							Pp
ST2	Perdix perdix	Italy	farmed								674		COI021	Group1	Group1	374		DL075	Group1	Group1			1			Pp	Pp
ST20	Perdix perdix	Italy	farmed													374		DL063	Group1	Group1							Pp
ST200	Perdix perdix	Italy	farmed													374		DL075	Group1	Group1							Pp
ST201	Perdix perdix	Italy	farmed													374		DL036	Group1	Group1							Pp
ST202	Perdix perdix	Italy	farmed													374		DL075	Group1	Group1							Pp
ST203	Perdix perdix	Italy	farmed													374		DL075	Group1	Group1							Pp
ST204	Perdix perdix	Italy	farmed													374		DL075	Group1	Group1							Pp
ST205	Perdix perdix	Italy	farmed													374		DL075	Group1	Group1							Pp
ST206	Perdix perdix	Italy	farmed													374		DL075	Group1	Group1							Pp
ST207	Perdix perdix	Italy	farmed													374		DL075	Group1	Group1							Pp
ST208	Perdix perdix	Italy	farmed													374		DL075	Group1	Group1							Pp
ST209	Perdix perdix	Italy	farmed													374		DL075	Group1	Group1							Pp
ST21	Perdix perdix	Italy	farmed													374		DL036	Group1	Group1							Pp
ST210	Perdix perdix	Italy	farmed													374		DL075	Group1	Group1							Pp
ST211	Perdix perdix	Italy	farmed													374		DL075	Group1	Group1							Pp
ST212	Perdix perdix	Italy	farmed													374		DL075	Group1	Group1							Pp
ST213	Perdix perdix	Italy	farmed													374		DL094	Group1	Group1							Pp
ST214	Perdix perdix	Italy	farmed													374		DL075	Group1	Group1							Pp
ST215	Perdix perdix	Italy	farmed													374		DL075	Group1	Group1							Pp
ST216	Perdix perdix	Italy	farmed													374		DL075	Group1	Group1							Pp
ST217	Perdix perdix	Italy	farmed													374		DL094	Group1	Group1							Pp
ST218	Perdix perdix	Italy	farmed													374		DL075	Group1	Group1							Pp
ST219	Perdix perdix	Italy	farmed													374		DL075	Group1	Group1							Pp
ST22	Perdix perdix	Italy	farmed													374		DL051	Group1	Group1							Pp
ST220	Perdix perdix	Italy	farmed													374		DL075	Group1	Group1							Pp
ST221	Perdix perdix	Italy	farmed													374		DL036	Group1	Group1							Pp
ST222	Perdix perdix	Italy	farmed													374		DL083	Group1	Group1							Pp
ST223	Perdix perdix	Italy	farmed													374		DL094	Group1	Group1							Pp
ST224	Perdix perdix	Italy	farmed													374		DL036	Group1	Group1							Pp
ST225	Perdix perdix	Italy	farmed													374		DL085	Group1	Group1							Pp
ST226	Perdix perdix	Italy	farmed								417		COI022	Group1	Group1	374		DL076	Group1	Group1			1			Pp	Pp
ST227	Perdix perdix	Italy	farmed								417		COI022	Group1	Group1	374		DL052	Group1	Group1			1			Pp	Pp
ST228	Perdix perdix	Italy	farmed													374		DL100	Group1	Group1							Pp
ST229	Perdix perdix	Italy	farmed													374		DL090	Group1	Group1							Pp
ST23	Perdix perdix	Italy	farmed													374		DL052	Group1	Group1							Pp
ST230	Perdix perdix	Italy	farmed													374		DL075	Group1	Group1							Pp
ST231	Perdix perdix	Italy	farmed													374		DL091	Group1	Group1							Pp
ST232	Perdix perdix	Italy	farmed													374		DL075	Group1	Group1							Pp
ST233	Perdix perdix	Italy	farmed													374		DL076	Group1	Group1							Pp
ST234	Perdix perdix	Italy	farmed													374		DL075	Group1	Group1							Pp
ST235	Perdix perdix	Italy	farmed													374		DL075	Group1	Group1							Pp
ST236	Perdix perdix	Italy	farmed													374		DL063	Group1	Group1							Pp
ST237	Perdix perdix	Italy	farmed													374		DL095	Group1	Group1							Pp
ST238	Perdix perdix	Italy	farmed													374		DL035	Group1	Group1							Pp
ST239	Perdix perdix	Italy	farmed													374		DL074	Group1	Group1							Pp
ST24	Perdix perdix	Italy	farmed													374		DL075	Group1	Group1							Pp
ST240	Perdix perdix	Italy	farmed													373		DL076	Group1	Group1							Pp
ST241	Perdix perdix	Italy	farmed													374		DL075	Group1	Group1							Pp
ST242	Perdix perdix	Italy	farmed													374		DL044	Group1	Group1							Pp
ST243	Perdix perdix	Italy	farmed													374		DL075	Group1	Group1							Pp
ST244	Perdix perdix	Italy	farmed													374		DL075	Group1	Group1							Pp
ST245	Perdix perdix	Italy	farmed													374		DL075	Group1	Group1							Pp
ST246	Perdix perdix	Italy	farmed													374		DL076	Group1	Group1							Pp
ST247	Perdix perdix	Italy	farmed													374		DL036	Group1	Group1							Pp
ST248	Perdix perdix	Italy	farmed													374		DL075	Group1	Group1							Pp
ST249	Perdix perdix	Italy	farmed													374		DL075	Group1	Group1							Pp
ST25	Perdix perdix	Italy	farmed													374		DL075	Group1	Group1							Pp
ST250	Perdix perdix	Italy	farmed													374		DL075	Group1	Group1							Pp
ST251	Perdix perdix	Italy	farmed													374		DL085	Group1	Group1							Pp
ST252	Perdix perdix	Italy	farmed													374		DL094	Group1	Group1							Pp
ST253	Perdix perdix	Italy	farmed													374		DL075	Group1	Group1							Pp
ST254	Perdix perdix	Italy	farmed													374		DL075	Group1	Group1							Pp
ST255	Perdix perdix	Italy	farmed													374		DL075	Group1	Group1							Pp
ST256	Perdix perdix	Italy	farmed													374		DL075	Group1	Group1							Pp
ST257	Perdix perdix	Italy	farmed													374		DL029	Group1	Group1							Pp
ST258	Perdix perdix	Italy	farmed													374		DL075	Group1	Group1							Pp
ST259	Perdix perdix	Italy	farmed													374		DL076	Group1	Group1							Pp
ST26	Perdix perdix	Italy	farmed													374		DL075	Group1	Group1							Pp
ST260	Perdix perdix	Italy	farmed													374		DL075	Group1	Group1							Pp
ST261	Perdix perdix	Italy	farmed													374		DL094	Group1	Group1							Pp
ST262	Perdix perdix	Italy	farmed													374		DL075	Group1	Group1							Pp
ST263	Perdix perdix	Italy	farmed													374		DL075	Group1	Group1							Pp
ST264	Perdix perdix	Italy	farmed													374		DL075	Group1	Group1							Pp
ST265	Perdix perdix	Italy	farmed													374		DL075	Group1	Group1							Pp
ST266	Perdix perdix	Italy	farmed								423		COI020	Group1	Group1	373		DL085	Group1	Group1			1			Pp	Pp
ST267	Perdix perdix	Italy	farmed													374		DL075	Group1	Group1							Pp
ST268	Perdix perdix	Italy	farmed								418		COI008	Group1	Group1	374		DL036	Group1	Group1			1			Pp	Pp
ST269	Perdix perdix	Italy	farmed								423		COI020	Group1	Group1	374		DL029	Group1	Group1			1			Pp	Pp
ST27	Perdix perdix	Italy	farmed													374		DL075	Group1	Group1							Pp
ST270	Perdix perdix	Italy	farmed													374		DL075	Group1	Group1							Pp
ST271	Perdix perdix	Italy	farmed													374		DL075	Group1	Group1							Pp
ST272	Perdix perdix	Italy	farmed													374		DL094	Group1	Group1							Pp
ST273	Perdix perdix	Italy	farmed													374		DL075	Group1	Group1							Pp
ST274	Perdix perdix	Italy	farmed													374		DL076	Group1	Group1							Pp
ST275	Perdix perdix	Italy	farmed													374		DL075	Group1	Group1							Pp
ST276	Perdix perdix	Italy	farmed													374		DL075	Group1	Group1							Pp
ST277	Perdix perdix	Italy	farmed													374		DL075	Group1	Group1							Pp
ST278	Perdix perdix	Italy	farmed													374		DL085	Group1	Group1							Pp
ST279	Perdix perdix	Italy	farmed													374		DL075	Group1	Group1							Pp
ST28	Perdix perdix	Italy	farmed													374		DL074	Group1	Group1							Pp
ST280	Perdix perdix	Italy	farmed													374		DL075	Group1	Group1							Pp
ST281	Perdix perdix	Italy	farmed													374		DL075	Group1	Group1							Pp
ST282	Perdix perdix	Italy	farmed													374		DL065	Group1	Group1							Pp
ST283	Perdix perdix	Italy	farmed													374		DL075	Group1	Group1							Pp
ST284	Perdix perdix	Italy	farmed													374		DL029	Group1	Group1							Pp
ST285	Perdix perdix	Italy	farmed													374		DL075	Group1	Group1							Pp
ST286	Perdix perdix	Italy	farmed													374		DL094	Group1	Group1							Pp
ST287	Perdix perdix	Italy	farmed													374		DL052	Group1	Group1							Pp
ST288	Perdix perdix	Italy	farmed													374		DL075	Group1	Group1							Pp
ST289	Perdix perdix	Italy	farmed													374		DL094	Group1	Group1							Pp
ST29	Perdix perdix	Italy	farmed													374		DL075	Group1	Group1							Pp
ST290	Perdix perdix	Italy	farmed													374		DL075	Group1	Group1							Pp
ST291	Perdix perdix	Italy	farmed													374		DL041	Group1	Group1							Pp
ST292	Perdix perdix	Italy	farmed													374		DL065	Group1	Group1							Pp
ST293	Perdix perdix	Italy	farmed													374		DL075	Group1	Group1							Pp
ST294	Perdix perdix	Italy	farmed													374		DL075	Group1	Group1							Pp
ST296	Perdix perdix	Italy	farmed													374		DL075	Group1	Group1							Pp
ST297	Perdix perdix	Italy	farmed													374		DL075	Group1	Group1							Pp
ST298	Perdix perdix	Italy	farmed													374		DL075	Group1	Group1							Pp
ST299	Perdix perdix	Italy	farmed													374		DL094	Group1	Group1							Pp
ST3	Perdix perdix	Italy	farmed								674		COI021	Group1	Group1	374		DL091	Group1	Group1			1			Pp	Pp
ST30	Perdix perdix	Italy	farmed													374		DL075	Group1	Group1							Pp
ST300	Perdix perdix	Italy	farmed													374		DL041	Group1	Group1							Pp
ST31	Perdix perdix	Italy	farmed													374		DL075	Group1	Group1							Pp
ST32	Perdix perdix	Italy	farmed													374		DL075	Group1	Group1							Pp
ST33	Perdix perdix	Italy	farmed													374		DL094	Group1	Group1							Pp
ST34	Perdix perdix	Italy	farmed													374		DL075	Group1	Group1							Pp
ST340	Perdix perdix	Italy	farmed													374		DL076	Group1	Group1							Pp
ST341	Perdix perdix	Italy	farmed													374		DL075	Group1	Group1							Pp
ST342	Perdix perdix	Italy	farmed													374		DL075	Group1	Group1							Pp
ST343	Perdix perdix	Italy	farmed													374		DL076	Group1	Group1							Pp
ST344	Perdix perdix	Italy	farmed													374		DL075	Group1	Group1							Pp
ST345	Perdix perdix	Italy	farmed													374		DL075	Group1	Group1							Pp
ST346	Perdix perdix	Italy	farmed													374		DL094	Group1	Group1							Pp
ST347	Perdix perdix	Italy	farmed													374		DL076	Group1	Group1							Pp
ST348	Perdix perdix	Italy	farmed													374		DL075	Group1	Group1							Pp
ST349	Perdix perdix	Italy	farmed													374		DL076	Group1	Group1							Pp
ST35	Perdix perdix	Italy	farmed													374		DL075	Group1	Group1							Pp
ST350	Perdix perdix	Italy	farmed													374		DL085	Group1	Group1							Pp
ST351	Perdix perdix	Italy	farmed													374		DL075	Group1	Group1							Pp
ST352	Perdix perdix	Italy	farmed													374		DL052	Group1	Group1							Pp
ST353	Perdix perdix	Italy	farmed													374		DL075	Group1	Group1							Pp
ST354	Perdix perdix	Italy	farmed													374		DL075	Group1	Group1							Pp
ST355	Perdix perdix	Italy	farmed													374		DL087	Group1	Group1							Pp
ST356	Perdix perdix	Italy	farmed													374		DL094	Group1	Group1							Pp
ST357	Perdix perdix	Italy	farmed													374		DL076	Group1	Group1							Pp
ST358	Perdix perdix	Italy	farmed													374		DL053	Group1	Group1							Pp
ST359	Perdix perdix	Italy	farmed													374		DL085	Group1	Group1							Pp
ST36	Perdix perdix	Italy	farmed													374		DL075	Group1	Group1							Pp
ST360	Perdix perdix	Italy	farmed													374		DL076	Group1	Group1							Pp
ST361	Perdix perdix	Italy	farmed													374		DL094	Group1	Group1							Pp
ST362	Perdix perdix	Italy	farmed													374		DL094	Group1	Group1							Pp
ST363	Perdix perdix	Italy	farmed													374		DL075	Group1	Group1							Pp
ST364	Perdix perdix	Italy	farmed													374		DL076	Group1	Group1							Pp
ST365	Perdix perdix	Italy	farmed													374		DL041	Group1	Group1							Pp
ST366	Perdix perdix	Italy	farmed													374		DL085	Group1	Group1							Pp
ST367	Perdix perdix	Italy	farmed													374		DL076	Group1	Group1							Pp
ST368	Perdix perdix	Italy	farmed													374		DL075	Group1	Group1							Pp
ST369	Perdix perdix	Italy	farmed													374		DL076	Group1	Group1							Pp
ST37	Perdix perdix	Italy	farmed													374		DL094	Group1	Group1							Pp
ST370	Perdix perdix	Italy	farmed													374		DL075	Group1	Group1							Pp
ST371	Perdix perdix	Italy	farmed													374		DL075	Group1	Group1							Pp
ST372	Perdix perdix	Italy	farmed													374		DL075	Group1	Group1							Pp
ST373	Perdix perdix	Italy	farmed													374		DL075	Group1	Group1							Pp
ST374	Perdix perdix	Italy	farmed													374		DL075	Group1	Group1							Pp
ST375	Perdix perdix	Italy	farmed													374		DL094	Group1	Group1							Pp
ST376	Perdix perdix	Italy	farmed													374		DL094	Group1	Group1							Pp
ST377	Perdix perdix	Italy	farmed													374		DL076	Group1	Group1							Pp
ST378	Perdix perdix	Italy	farmed													374		DL085	Group1	Group1							Pp
ST379	Perdix perdix	Italy	farmed													374		DL036	Group1	Group1							Pp
ST38	Perdix perdix	Italy	farmed													374		DL075	Group1	Group1							Pp
ST380	Perdix perdix	Italy	farmed													374		DL075	Group1	Group1							Pp
ST381	Perdix perdix	Italy	farmed													374		DL075	Group1	Group1							Pp
ST382	Perdix perdix	Italy	farmed													374		DL096	Group1	Group1							Pp
ST383	Perdix perdix	Italy	farmed													374		DL075	Group1	Group1							Pp
ST384	Perdix perdix	Italy	farmed													374		DL085	Group1	Group1							Pp
ST385	Perdix perdix	Italy	farmed													374		DL082	Group1	Group1							Pp
ST386	Perdix perdix	Italy	farmed													374		DL075	Group1	Group1							Pp
ST387	Perdix perdix	Italy	farmed													374		DL075	Group1	Group1							Pp
ST388	Perdix perdix	Italy	farmed													374		DL075	Group1	Group1							Pp
ST389	Perdix perdix	Italy	farmed													374		DL076	Group1	Group1							Pp
ST39	Perdix perdix	Italy	farmed													374		DL029	Group1	Group1							Pp
ST390	Perdix perdix	Italy	farmed													374		DL076	Group1	Group1							Pp
ST391	Perdix perdix	Italy	farmed													374		DL076	Group1	Group1							Pp
ST392	Perdix perdix	Italy	farmed													374		DL076	Group1	Group1							Pp
ST393	Perdix perdix	Italy	farmed													374		DL076	Group1	Group1							Pp
ST394	Perdix perdix	Italy	farmed													374		DL076	Group1	Group1							Pp
ST395	Perdix perdix	Italy	farmed													374		DL075	Group1	Group1							Pp
ST396	Perdix perdix	Italy	farmed													374		DL075	Group1	Group1							Pp
ST397	Perdix perdix	Italy	farmed													374		DL075	Group1	Group1							Pp
ST4	Perdix perdix	Italy	farmed								674		COI021	Group1	Group1	374		DL075	Group1	Group1			1			Pp	Pp
ST40	Perdix perdix	Italy	farmed													374		DL075	Group1	Group1							Pp
ST41	Perdix perdix	Italy	farmed													374		DL075	Group1	Group1							Pp
ST42	Perdix perdix	Italy	farmed													374		DL075	Group1	Group1							Pp
ST43	Perdix perdix	Italy	farmed													374		DL094	Group1	Group1							Pp
ST44	Perdix perdix	Italy	farmed													374		DL075	Group1	Group1							Pp
ST45	Perdix perdix	Italy	farmed													374		DL094	Group1	Group1							Pp
ST46	Perdix perdix	Italy	farmed													374		DL075	Group1	Group1							Pp
ST47	Perdix perdix	Italy	farmed													374		DL075	Group1	Group1							Pp
ST48	Perdix perdix	Italy	farmed													374		DL075	Group1	Group1							Pp
ST49	Perdix perdix	Italy	farmed													374		DL075	Group1	Group1							Pp
ST5	Perdix perdix	Italy	farmed								674		COI021	Group1	Group1	374		DL059	Group1	Group1			1			Pp	Pp
ST50	Perdix perdix	Italy	farmed													374		DL075	Group1	Group1							Pp
ST51	Perdix perdix	Italy	farmed													374		DL075	Group1	Group1							Pp
ST52	Perdix perdix	Italy	farmed													374		DL075	Group1	Group1							Pp
ST53	Perdix perdix	Italy	farmed													374		DL075	Group1	Group1							Pp
ST54	Perdix perdix	Italy	farmed													374		DL075	Group1	Group1							Pp
ST55	Perdix perdix	Italy	farmed													374		DL075	Group1	Group1							Pp
ST56	Perdix perdix	Italy	farmed													374		DL075	Group1	Group1							Pp
ST57	Perdix perdix	Italy	farmed													374		DL075	Group1	Group1							Pp
ST58	Perdix perdix	Italy	farmed													374		DL075	Group1	Group1							Pp
ST6	Perdix perdix	Italy	farmed													374		DL075	Group1	Group1							Pp
ST60	Perdix perdix	Italy	farmed													374		DL075	Group1	Group1							Pp
ST61	Perdix perdix	Italy	farmed													374		DL075	Group1	Group1							Pp
ST62	Perdix perdix	Italy	farmed													374		DL075	Group1	Group1							Pp
ST63	Perdix perdix	Italy	farmed													374		DL075	Group1	Group1							Pp
ST64	Perdix perdix	Italy	farmed													374		DL075	Group1	Group1							Pp
ST65	Perdix perdix	Italy	farmed													374		DL075	Group1	Group1							Pp
ST66	Perdix perdix	Italy	farmed													374		DL094	Group1	Group1							Pp
ST67	Perdix perdix	Italy	farmed													374		DL075	Group1	Group1							Pp
ST68	Perdix perdix	Italy	farmed													374		DL075	Group1	Group1							Pp
ST69	Perdix perdix	Italy	farmed													374		DL032	Group1	Group1							Pp
ST7	Perdix perdix	Italy	farmed													374		DL061	Group1	Group1							Pp
ST70	Perdix perdix	Italy	farmed													374		DL075	Group1	Group1							Pp
ST71	Perdix perdix	Italy	farmed													374		DL075	Group1	Group1							Pp
ST72	Perdix perdix	Italy	farmed													374		DL075	Group1	Group1							Pp
ST73	Perdix perdix	Italy	farmed													374		DL094	Group1	Group1							Pp
ST74	Perdix perdix	Italy	farmed													374		DL075	Group1	Group1							Pp
ST75	Perdix perdix	Italy	farmed													374		DL075	Group1	Group1							Pp
ST76	Perdix perdix	Italy	farmed													374		DL075	Group1	Group1							Pp
ST77	Perdix perdix	Italy	farmed													374		DL075	Group1	Group1							Pp
ST78	Perdix perdix	Italy	farmed													374		DL094	Group1	Group1							Pp
ST79	Perdix perdix	Italy	farmed													374		DL094	Group1	Group1							Pp
ST8	Perdix perdix	Italy	farmed													374		DL041	Group1	Group1							Pp
ST80	Perdix perdix	Italy	farmed													374		DL075	Group1	Group1							Pp
ST81	Perdix perdix	Italy	farmed													374		DL094	Group1	Group1							Pp
ST82	Perdix perdix	Italy	farmed													374		DL094	Group1	Group1							Pp
ST83	Perdix perdix	Italy	farmed													374		DL075	Group1	Group1							Pp
ST84	Perdix perdix	Italy	farmed													374		DL094	Group1	Group1							Pp
ST85	Perdix perdix	Italy	farmed													374		DL032	Group1	Group1							Pp
ST86	Perdix perdix	Italy	farmed													374		DL029	Group1	Group1							Pp
ST87	Perdix perdix	Italy	farmed													374		DL094	Group1	Group1							Pp
ST88	Perdix perdix	Italy	farmed													374		DL075	Group1	Group1							Pp
ST89	Perdix perdix	Italy	farmed													374		DL094	Group1	Group1							Pp
ST9	Perdix perdix	Italy	farmed													374		DL093	Group1	Group1							Pp
ST90	Perdix perdix	Italy	farmed													374		DL075	Group1	Group1							Pp
ST91	Perdix perdix	Italy	farmed													374		DL075	Group1	Group1							Pp
ST92	Perdix perdix	Italy	farmed													374		DL075	Group1	Group1							Pp
ST93	Perdix perdix	Italy	farmed													374		DL075	Group1	Group1							Pp
ST94	Perdix perdix	Italy	farmed													374		DL075	Group1	Group1							Pp
ST95	Perdix perdix	Italy	farmed													374		DL075	Group1	Group1							Pp
ST96	Perdix perdix	Italy	farmed													374		DL047	Group1	Group1							Pp
ST97	Perdix perdix	Italy	farmed													374		DL075	Group1	Group1							Pp
ST98	Perdix perdix	Italy	farmed													374		DL075	Group1	Group1							Pp
ST99	Perdix perdix	Italy	farmed													374		DL075	Group1	Group1							Pp
starna_2_PR_nest	Perdix perdix	Italy	collection	UNIRE							203		COI027	Group1	Group1						1					Pp
starna1_PLnest	Perdix perdix	Italy	collection								203		COI035	Group1	Group1											Pp
STP3COIF	Perdix perdix	Italy	farmed								674		COI021	Group1	Group1											Pp
Umbriaca1980	Perdix perdix	Italy	collection								481		COI035	Group1	Group1	372		DL195	Group2	Group2			1			Pp	Pp to Ag	x	1980
VA1	Alectoris graeca	Italy	wild													877		DL187	Group2	Group2							Ag
W12	Perdix perdix	Liukkonen-Anttila_et_al-2002-Journal_of_Evolutionary_Biology														331		DL055	Group1	Group1							Pp
W13	Perdix perdix	Liukkonen-Anttila_et_al-2002-Journal_of_Evolutionary_Biology														331		DL066	Group1	Group1							Pp
W14	Perdix perdix	Liukkonen-Anttila_et_al-2002-Journal_of_Evolutionary_Biology														331		DL089	Group1	Group1							Pp
W15	Perdix perdix	Liukkonen-Anttila_et_al-2002-Journal_of_Evolutionary_Biology														331		DL088	Group1	Group1							Pp
W16	Perdix perdix	Liukkonen-Anttila_et_al-2002-Journal_of_Evolutionary_Biology														331		DL045	Group1	Group1							Pp
W17	Perdix perdix	Liukkonen-Anttila_et_al-2002-Journal_of_Evolutionary_Biology														334		DL094	Group1	Group1							Pp
W18	Perdix perdix	Liukkonen-Anttila_et_al-2002-Journal_of_Evolutionary_Biology														330		DL033	Group1	Group1							Pp
W19	Perdix perdix	Liukkonen-Anttila_et_al-2002-Journal_of_Evolutionary_Biology														331		DL105	Group1	Group1							Pp
W2	Perdix perdix	Liukkonen-Anttila_et_al-2002-Journal_of_Evolutionary_Biology														334		DL081	Group1	Group1							Pp
W20	Perdix perdix	Liukkonen-Anttila_et_al-2002-Journal_of_Evolutionary_Biology														331		DL030	Group1	Group1							Pp
W21	Perdix perdix	Liukkonen-Anttila_et_al-2002-Journal_of_Evolutionary_Biology														333		DL031	Group1	Group1							Pp
W22	Perdix perdix	Liukkonen-Anttila_et_al-2002-Journal_of_Evolutionary_Biology														333		DL084	Group1	Group1							Pp
W23	Perdix perdix	Liukkonen-Anttila_et_al-2002-Journal_of_Evolutionary_Biology														334		DL050	Group1	Group1							Pp
W24	Perdix perdix	Liukkonen-Anttila_et_al-2002-Journal_of_Evolutionary_Biology														334		DL080	Group1	Group1							Pp
W25	Perdix perdix	Liukkonen-Anttila_et_al-2002-Journal_of_Evolutionary_Biology														334		DL109	Group1	Group1							Pp
W26	Perdix perdix	Liukkonen-Anttila_et_al-2002-Journal_of_Evolutionary_Biology														331		DL079	Group1	Group1							Pp
W27	Perdix perdix	Liukkonen-Anttila_et_al-2002-Journal_of_Evolutionary_Biology														331		DL103	Group1	Group1							Pp
W28	Perdix perdix	Liukkonen-Anttila_et_al-2002-Journal_of_Evolutionary_Biology														331		DL084	Group1	Group1							Pp
W29	Perdix perdix	Liukkonen-Anttila_et_al-2002-Journal_of_Evolutionary_Biology														331		DL054	Group1	Group1							Pp
W3	Perdix perdix	Liukkonen-Anttila_et_al-2002-Journal_of_Evolutionary_Biology														334		DL029	Group1	Group1							Pp
W30	Perdix perdix	Liukkonen-Anttila_et_al-2002-Journal_of_Evolutionary_Biology														331		DL042	Group1	Group1							Pp
W31	Perdix perdix	Italy	farmed													334	2519908	DL044	Group1	Group1							Pp
W32	Perdix perdix	Italy	farmed													374	2519908	DL032	Group1	Group1							Pp
W33	Perdix perdix	Italy	farmed													334	2519908	DL065	Group1	Group1							Pp
W34	Perdix perdix	Italy	farmed													334	2519908	DL047	Group1	Group1							Pp
W35	Perdix perdix	Italy	farmed													334	2519908	DL046	Group1	Group1							Pp
W4	Perdix perdix	Liukkonen-Anttila_et_al-2002-Journal_of_Evolutionary_Biology														334		DL039	Group1	Group1							Pp
W7	Perdix perdix	Liukkonen-Anttila_et_al-2002-Journal_of_Evolutionary_Biology														331		DL034	Group1	Group1							Pp
W8	Perdix perdix	Liukkonen-Anttila_et_al-2002-Journal_of_Evolutionary_Biology														331		DL097	Group1	Group1							Pp
W9	Perdix perdix	Liukkonen-Anttila_et_al-2002-Journal_of_Evolutionary_Biology														331		DL101	Group1	Group1							Pp
Wcoll_1	Perdix perdix	Italy	collection													329	2519908	DL195	Group2	Group2							Pp to Ag	x	ante 1900
Wcoll_2	Perdix perdix	Italy	collection													329	2519908	DL190	Group2	Group2							Pp to Ag	x	nd
Wcoll_3	Perdix perdix	Italy	collection													329	2519908	DL216	Group2	Group2							Pp to Ag	x	nd
Wcoll_7	Perdix perdix	Italy	collection													329	2519908	DL172	Group2	Group3							Pp to Ac	x	nd
Wcoll_9	Perdix perdix	Italy	collection													329	2519908	DL196	Group2	Group2							Pp to Ag	x	1975
Y08555_Alectoris_rufa	Alectoris rufa	NA	unknow													1150	Y08555	DL140	Group2	Group5							Ar
ZA1	Alectoris graeca	unknow	wild													943		DL208	Group2	Group2							Ag
